# Supplementary material for: Quantitative Resistance to Verticillium Wilt in Medicago truncatula Involves Eradication of the Fungus from Roots and Is Associated with Transcriptional Responses Related to Innate Immunity
Source: Front Plant Sci. 2016 Sep 29;7:1431. doi: 10.3389/fpls.2016.01431 (PMC5041324; doi:10.3389/fpls.2016.01431)
Supplement: Supplementary file 3 [file Table3.xlsx]

## Sheet: Supplementary Table S3
Supplementary Table S3
List of Differentially Expressed Genes (DEGs) between the resistant A17 and susceptible F83005.5 M. truncatula accessions before Va-inoculation (i.e. at t0).
A positive fold means the gene has higher expression in the resistant line compared to the susceptible line
A negative fold means the gene has higher expression in the susceptible line compared to the resistant line
ID Mt v3.5	ID Mt v4	Annotation v3.5	PValue	Fold	Annotation v4.2
Medtr4g112440.1	Medtr4g112440.1	Eukaryotic translation initiation factor 5A12	1.44671e-88	118.264	eukaryotic translation initiation factor 5A
Medtr2g081770.1	Medtr2g081770.1	Embryonic abundant protein USP92	4.8897e-68	39.3507	embryonic abundant-like protein
Medtr8g018650.1	Medtr8g018650.1	Lipoxygenase	1.5016e-51	35.124	seed linoleate 9S-lipoxygenase
Medtr3g114190.1	Medtr3g114190.1	hypothetical protein	1.04231e-47	25.2712	transmembrane protein, putative
TC201468	Medtr4g070080.1	Alternative oxidase	3.42493e-33	17.7226	RNA-binding (RRM/RBD/RNP motif) family protein mRNA
TC189330	Medtr4g015460.1	Betaglucosidase G1	3.08181e-27	16.5278	glycoside hydrolase family 1 protein mRNA
Medtr5g045470.1	Medtr5g045470.1	Trypsin inhibitor	3.55614e-26	16.2421	inhibitor of trypsin and hageman factor-like protein
Medtr7g023630.1	Medtr7g023630.1	Polygalacturonase inhibitor protein	3.1529e-16	15.3795	polygalacturonase inhibitor protein
TC178726	Medtr4g057040.1	Cyclindependent kinases regulatory subunit	8.57267e-36	15.0147	cyclin-dependent kinase regulatory subunit mRNA
TC174428		Cyclin-like Fbox; Calciumbinding EFhand	6.72785e-35	14.6247
TC185953	Medtr4g094605.1	Chlorophyll ab binding protein	9.79537e-18	14.0086	light-harvesting complex I chlorophyll A/B-binding protein mRNA
contig_112047			3.21056e-14	11.7734
TC182811	Medtr5g043645.1	polynucleotidyl ribonuclease h fold	4.97759e-24	11.5254	hypothetical protein partial mRNA
TC179550	Medtr7g066690.1	Mitochondrial uncoupling protein	1.0334e-25	10.2803	uncoupling protein mRNA
Medtr5g011470.1	Medtr5g011470.1	60S ribosomal export protein NMD3	4.74168e-21	9.62243	nonsense-mediated mRNA decay protein
TC174166	Medtr4g015460.1	Betaglucosidase G1	1.31298e-13	9.5909	glycoside hydrolase family 1 protein mRNA
BT137488.1	Medtr4g012950.1	hypothetical protein MTR_0206s0010	2.39691e-21	9.46314	hypothetical protein mRNA
Medtr5g063670.1	Medtr5g063670.1	Annexin	2.33027e-20	9.28468	annexin D8
Medtr1g107070.1	Medtr6g043240.1	Peroxidase	3.92265e-20	8.98465	peroxidase family protein
contig_93481_1.1	Medtr2g066830.1	Auxininduced protein-like protein	1.40402e-20	8.91217	SAUR-like auxin-responsive family protein
Medtr6g034550.1	Medtr6g034550.1	Ripening regulated protein DDTFR8	2.38344e-19	8.16637	HSP90 co-chaperone
contig_172640_1.1	Medtr8g090315.1	Lipoxygenase homology domain-containing protein	1.9468e-22	7.76244	PLAT-plant-stress protein
AC225474_1.1		Quinone oxidoreductase-like protein	1.49089e-21	7.64035
Medtr3g049990.1	Medtr3g049990.1	ATPdependent RNA helicase	3.25185e-23	7.57787	DEAD-box ATP-dependent RNA helicase
Medtr8g045890.2	Medtr8g045890.1	Embryonic abundant-like protein	1.03896e-45	7.47326	embryonic abundant-like protein
Medtr5g085420.1	Medtr5g085420.1	hypothetical protein	3.2797e-16	7.40098	UPF0451 C17orf61-like protein
AC202596_18.1	Medtr1g051620.1	Rpp4 candidate	6.28032e-17	7.39584	hypothetical protein
TC185475	Medtr3g012320.1	cytochrome isoform partial	1.75815e-17	7.26516	cytochrome P450 family protein mRNA
TC180991	Medtr4g010565.1	DEADbox ATPdependent RNA helicase 56	2.20622e-19	7.1608	DEAD-box ATP-dependent RNA helicase-like protein partial mRNA
Medtr5g043900.1	Medtr5g043900.1	hypothetical protein	1.05974e-16	6.77809	transmembrane protein, putative
Medtr7g044980.1	Medtr7g044980.1	Albumin	1.48774e-50	6.48687	albumin I
contig_54877_1.1	Medtr3g464040.1	Esterase PIR7B	3.65378e-17	6.46364	alpha/beta fold hydrolase
contig_121417_1.1	Medtr2g055470.1	Cytochrome P450	7.83095e-13	6.31603	cytochrome P450 family 709 protein
XM_003600875.1	Medtr3g070930	Ribosomal protein L1	7.11099e-16	6.24687	ribosomal protein L1p/L10e family protein
Medtr8g045300.1	Medtr8g045300.1	MLP-like protein	2.13574e-10	6.15223	polyketide cyclase/dehydrase and lipid transporter
Medtr6g044780.1	Medtr6g044780.1	Kunitz trypsin inhibitor	2.66808e-09	6.06151	Kunitz type trypsin inhibitor / Alpha-fucosidase
contig_79289_1.1	Medtr7g081805.1	Ethylene responsive transcription factor 1b	1.5776e-11	5.96337	AP2-domain DNA-binding protein
Medtr5g043660.1	Medtr5g043660.1	hypothetical protein	2.38921e-16	5.95586	nodulin-like protein, putative
contig_90018_1.1	Medtr3g074930.1	Purple acid phosphatase	9.53688e-11	5.94499	inactive purple acid phosphatase-like protein
TC189282	Medtr2g067370.1	Mitochondrial import receptor subunit TOM71	3.43958e-13	5.80906	import receptor subunit TOM7-1 mRNA
TC183477	Medtr3g098650.2	lysosomal alpha-mannosidase	1.01239e-10	5.71679	glycoside hydrolase family 38 amino-terminal domain protein mRNA
TC190430	Medtr3g070890.1	N5phosphoribosylanthranilate isomerase PRAI	9.439e-13	5.63591	N-(5-phosphoribosyl)anthranilate isomerase mRNA
contig_53298		poly(rC)-binding-like protein	1.05482e-12	5.58009
TC198240	Medtr2g436620.1	Translationallycontrolled tumor protein homolog	1.52719e-25	5.5157	translationally-controlled tumor-like protein mRNA
BM780197	Medtr1g098160.1	LATE BLOOMER 1	4.03396e-08	5.47513	gigantea protein 1B mRNA
contig_77040_1.1	Medtr4g011720.1	2oxoglutaratedependent dioxygenase	1.30915e-17	5.43425	2-oxoglutarate-dependent dioxygenase
contig_51140			1.44792e-10	5.37427
BT053470.1	Medtr2g014240.1	auxin-repressed protein	2.43779e-16	5.35692	auxin-repressed/dormancy-associated protein mRNA
Medtr4g007420.1	Medtr4g007420.1	Methyltransferase putative	2.58227e-13	5.25104	methyltransferase WBSCR22
TC175015	Medtr0057s0130.1	glutaminyl-peptide cyclotransferase-like	2.52424e-17	5.18451	glutamine cyclotransferase partial mRNA
TC184841	Medtr3g115640.1	calcium-binding protein	4.94437e-12	5.13484	calcium-binding EF hand protein mRNA
BT146189.1	Medtr2g436620.1	translationally-controlled tumor protein homolog	7.78538e-13	5.08217	translationally-controlled tumor-like protein mRNA
TC174971	Medtr8g040630.2	cilia- and flagella-associated protein 20	3.12155e-12	5.04724	transcription factor IIB partial mRNA
TC178311	Medtr3g070930.1	60S ribosomal protein L10a3	4.62893e-11	5.01087	ribosomal protein L1p/L10e family protein mRNA
Medtr2g035120.1	Medtr2g035120.1	Pathogenesisrelated protein PR10	5.19589e-10	4.98183	disease-resistance response protein
contig_11435			2.35525e-07	4.97863
TC178185	Medtr2g030460.1	MtN19 protein precursor	1.18042e-10	4.95932	stress up-regulated Nod 19 protein mRNA
TC190093	Medtr3g101470.1	isocitrate dehydrogenase	5.84195e-11	4.89808	NAD-dependent isocitrate dehydrogenase mRNA
TC177579	Medtr1g066380.1	Peroxidase 21 precursor	1.69721e-13	4.88819	cationic peroxidase mRNA
Medtr3g091850.1	Medtr3g091850.1	hypothetical protein	8.73989e-15	4.86815	transcription factor Pcc1
BT135624.1	Medtr1g034060.1	flavonol synthase flavanone 3-hydroxylase-like	5.04947e-06	4.85605	gibberellin 2-beta-dioxygenase mRNA
contig_94424_1.1	Medtr2g461270.1		1.45769e-09	4.84331	hypothetical protein
TC176038	Medtr3g437680.2	EIF5A	2.05965e-15	4.8041	eukaryotic translation initiation factor 5A4 mRNA
contig_50478			2.68359e-12	4.80145
Medtr7g065720.1	Medtr7g065720.1	Glutathione Stransferase GST	2.3122e-08	4.74341	glutathione S-transferase
Medtr1g088110.1	Medtr1g088110.1	hypothetical protein	1.33167e-08	4.70577	pollen Ole e I family allergen
Medtr5g031720.1	Medtr5g031720.1	PolyrCbinding protein	1.66556e-12	4.68605	RNA-binding KH domain protein
Medtr5g068740.1	Medtr5g068740.1	Betaglucosidase	1.04755e-10	4.64479	glycoside hydrolase family 1 protein
BT135822.1	Medtr3g077050.1	60s ribosomal protein l27a-3	6.70994e-14	4.62479	60S ribosomal protein L27a-3 mRNA
contig_241177_1.1	Medtr4g094315.1	tRNA guanosine2Omethyltransferase TRM11 homolog	3.92656e-09	4.61954	methyltransferase/nucleic acid-binding protein
TC180143	Medtr3g013500.1	Steroid sulfotransferase-like protein	4.35421e-06	4.55935	sulfotransferase mRNA
Medtr8g018550.1	Medtr8g018550.1	Lipoxygenase	4.19646e-18	4.51395	seed linoleate 9S-lipoxygenase
TC173767	Medtr4g016980.1	AdenosineAMP deaminase active site	6.07069e-10	4.51368	AMP deaminase mRNA
Medtr3g084410.2	Medtr3g084410.1	Selenium binding protein	1.82052e-13	4.48838	selenium-binding-like protein
Medtr5g006990.1	Medtr5g006990.1	60S ribosomal export protein NMD3	3.54779e-11	4.48709	nonsense-mediated mRNA decay protein
Medtr5g084530.1	Medtr5g084530.1	Cold and droughtregulated protein CORA	9.17e-07	4.45185	hypothetical protein
TC190444	Medtr1g050510.1	arginine serine-rich coiled-coil protein 2 isoform x1	1.74001e-09	4.42826	hypothetical protein mRNA
Medtr4g082600.1	Medtr4g082360.1	hypothetical protein	9.65723e-13	4.42565	transmembrane protein, putative
AC235758_39.1	Medtr8g027610.1	Ubiquitin	1.7115e-10	4.40883	phosphatidylinositol 3- and 4-kinase family protein
Medtr1g030450.1	Medtr1g030450.1	Bifunctional protein folD	1.28601e-10	4.39368	methylenetetrahydrofolate dehydrogenase
AC235665.4			3.87743e-11	4.38899
TC179502	Medtr1g104610.1	haloacid dehalogenase-like hydrolase	2.012e-10	4.38754	haloacid dehalogenase-like hydrolase mRNA
Medtr7g075600.1	Medtr7g075600.1	Cytochrome P450	1.48898e-09	4.3467	cytochrome P450 family protein
BT134703.1	Medtr3g070890.1	n-(5-phosphoribosyl)anthranilate isomerase	9.77477e-11	4.32905	N-(5-phosphoribosyl)anthranilate isomerase mRNA
BT147127.1	Medtr2g067370.1	mitochondrial import receptor subunit tom7-1	1.69e-07	4.32467	import receptor subunit TOM7-1 mRNA
TC190037	Medtr5g087840.3	Leucin-rich repeat protein	6.41206e-14	4.31012	somatic embryogenesis receptor kinase-like protein mRNA
Medtr7g109890.1	Medtr7g109890.1	hypothetical protein	3.04922e-13	4.30075	hypothetical protein
AC146721_1014.1	Medtr6g016380.1	Glycosyltransferase	5.69827e-09	4.29451	glycosyltransferase Quasimodo protein, putative
CX542228		Cold-shock DNA binding domain protein	1.92526e-10	4.27475
TC177083	Medtr7g100320.1	In21 protein	1.26146e-10	4.27452	glutathione S-transferase mRNA
TC197513	Medtr7g024320.2	ACT domain-containing family protein	1.83313e-10	4.2631	ACT domain protein mRNA
contig_8198			7.79814e-09	4.21443
AC235663_28.1		Isoflavonoid glucosyltransferase	1.15507e-08	4.21198
TC178576	Medtr0045s0110.1	DUF642 family protein	3.56787e-13	4.16532	DUF642 family protein mRNA
contig_85156_1.1	Medtr0045s0130.1	transmembrane protein	6.78996e-08	4.15666	transmembrane protein, putative
Medtr6g023080.1	Medtr6g023080.1	Tether -containing UBX domain for GLUT4	1.4581e-08	4.11669	tether containing UBX domain for GLUT4-like protein
TC183169	Medtr6g016650.1	Proline dehydrogenase	1.32868e-10	4.05137	proline dehydrogenase mRNA
Medtr5g041100.1	Medtr5g041095.1	S-like ribonuclease	7.52733e-07	4.03952	ribonuclease T2 family protein
Medtr8g104870.1	Medtr8g104870.1	Fruit weight 2.2-like protein	3.47045e-09	4.03907	plant cadmium resistance protein
TC177950	Medtr4g089100.1	fiber protein fb34	7.7e-08	4.02577	fiber protein Fb34 mRNA
TC182929	Medtr8g075320.1	Proteasome subunit alpha type7	7.20561e-11	4.0199	proteasome subunit alpha type-7-A protein mRNA
Medtr6g087920.1	Medtr6g087920.1	Protein kinase	3.04753e-08	3.99838	cyclin-dependent kinase
contig_53322			5.31564e-08	3.99412
TC185948		hypothetical protein MTR_2g048470	6.94116e-11	3.9916
Medtr3g065080.1	Medtr3g065080.1	Ubox domain-containing protein	5.75928e-08	3.98763	Avr9/Cf-9 rapidly elicited protein
JL875018.1	Medtr3g080830.1	protein gpr107	1.76638e-08	3.97848	lung seven transmembrane receptor family protein mRNA
TC182539	Medtr3g026400.1	Vicianin hydrolase	8.95924e-07	3.96241	glycoside hydrolase family 1 protein mRNA
TC181536	Medtr3g062510.1	26s protease regulatory subunit 6b homolog	7.33002e-10	3.9471	26S protease regulatory subunit 6B mRNA
TC180151	Medtr5g430750.1	Zinc finger protein	2.26516e-08	3.94326	zinc finger, C3HC4 type (RING finger) protein mRNA
TC195541			7.42865e-09	3.94221
TC186918	Medtr3g462400.1	Histone H4	8.98167e-12	3.93251	histone H4 domain protein mRNA
TC192440	Medtr7g050540.1	cytochrome c oxidase-assembly factor mitochondrial	3.92065e-08	3.92872	Cox19-like CHCH family protein partial mRNA
Medtr2g069420.1	Medtr2g069420.1	hypothetical protein	3.50313e-10	3.92269	cysteine-rich TM module stress tolerance protein
Medtr3g023150.1	Medtr3g023150.1	SDL1 protein	7.44551e-09	3.91324	elongation defective 1 protein/ELD1 protein
Medtr5g088770.1	Medtr5g088770.1	Cysteine proteinase inhibitor	1.66559e-10	3.90645	cysteine protease inhibitor cystatin
Medtr5g092360.1	Medtr5g092360.1	Purple acid phosphatase	1.79e-07	3.88277	purple acid phosphatase superfamily protein
Medtr8g069460.1	Medtr8g069460.1	60S ribosomal protein L27A	3.97135e-08	3.87546	60S ribosomal protein L27a-3
Medtr2g008225.1	Medtr2g008225.1	Glucosyltransferase	1.3012e-06	3.86084	UDP-glucosyltransferase family protein
BT137337.1	Medtr6g021615.1	nodule cysteine-rich secreted peptide	5.07657e-11	3.85201	Nodule Cysteine-Rich (NCR) secreted peptide mRNA
TC182431	Medtr5g022310.1	Thaumatin pathogenesisrelated	1.81333e-09	3.84146	pathogenesis-related thaumatin family protein mRNA
TC194385	Medtr5g023170.1	Ntdin	2.52495e-07	3.82564	rhodanese-related sulfurtransferase mRNA
TC191649	Medtr4g031235.1	pseudouridine-metabolizing bifunctional	5.93659e-12	3.82537	indigoidine synthase A-like protein partial mRNA
BG453428	Medtr0118s0070.1	expansin-b2	5.25572e-06	3.81172	expansin-like protein B1 mRNA
TC192147	Medtr1g034290.1		7.48562e-10	3.80071	hypothetical protein mRNA
TC183289	Medtr6g021615.1	Nodulespecific cystein-rich peptide 122	7.80765e-11	3.78997	Nodule Cysteine-Rich (NCR) secreted peptide mRNA
BQ144067	Medtr5g010635.1	thaumatin-like protein 1	3.0854e-06	3.78991	pathogenesis-related thaumatin family protein mRNA
Medtr7g020830.1	Medtr7g020830.1	DNAdirected RNA polymerases I and III subunit RPAC2	1.34093e-09	3.78969	DNA-directed RNA polymerase
Medtr1g050670.1	Medtr1g050670.1	Erythroid differentiationrelated factor	8.47366e-08	3.76804	erythroid differentiation-related factor 1, putative
TC178077	Medtr7g065660.1	Probable glutathione Stransferase	4.20735e-11	3.76373	glutathione S-transferase, amino-terminal domain protein mRNA
BT139851.1	Medtr1g081410.1	40s ribosomal protein s24-1	5.43577e-08	3.75937	40S ribosomal protein S24-2 mRNA
Medtr8g045570.1	Medtr8g045570.1	MLP-like protein	9.36551e-09	3.75105	pathogenesis-related protein bet V I family protein
TC199801	Medtr2g436800.1	Ribosomal protein S21e	1.12513e-12	3.72242	40S ribosomal S21-like protein mRNA
Medtr1g088610.1	Medtr1g088610.1	Betaglucosidase	4.64532e-10	3.70638	glycoside hydrolase family 1 protein
BT053327.1	Medtr1g081410.1	40s ribosomal protein s24-1	2.2638e-09	3.69889	40S ribosomal protein S24-2 mRNA
BT140283.1	Medtr5g092870.1	syntaxin-61	3.8796e-08	3.67762	syntaxin protein partial mRNA
Medtr6g009720.1	Medtr6g009720.1	Mitochondrial chaperone BCS1	1.18e-07	3.66639	P-loop nucleoside triphosphate hydrolase superfamily protein
AL367299	Medtr3g096190.1	ribosomal rna small subunit methyltransferase nep1-like	2.28636e-07	3.6477	nucleolar essential protein mRNA
TC196975			1.83019e-05	3.62555
Medtr3g064690.1	Medtr3g064690.1	hypothetical protein	2.0079e-06	3.62021
TC193891	Medtr4g125300.1	Cysteine protease	2.28174e-10	3.61802	papain family cysteine protease mRNA
Medtr3g088970.1	Medtr3g088970.1	Argininosuccinate synthase	2e-09	3.61741	argininosuccinate synthase
Medtr5g058150.1	Medtr5g058150.1	hypothetical protein	2.5732e-07	3.61614	ribosomal RNA processing-like protein
TC187988	Medtr3g117290.1	Dehydrincognate	1.10945e-07	3.60416	dehydrin mRNA
TC193818	Medtr4g087440.1	Acylacylcarrier protein desaturase	1.48485e-07	3.59846	stearoyl-acyl-carrier desaturase mRNA
Medtr7g021030.1	Medtr7g021030.1	60S ribosomal protein L30	4.04694e-14	3.59576	ribosomal protein L7Ae/L30e/S12e/Gadd45 family protein
Medtr1g007860.1	Medtr1g007860.1	alpha beta-hydrolases superfamily protein	1.96088e-07	3.56893	alpha/beta fold hydrolase
contig_75043_1.1	Medtr6g464120.1	Gibberellin receptor GID1L2	1.90715e-07	3.55452	gibberellin receptor GID1, putative
contig_87931			2.78926e-09	3.54378
TC194431	Medtr8g070770.1	Protease inhibitor	2.82677e-07	3.5384	Defensin MtDef4.2 mRNA
Medtr3g061170.1	Medtr3g061170.1	Chaperone protein dnaJ	3.34729e-07	3.52863	chaperone DnaJ domain protein
TC180421	Medtr1g030740.1	encodes a protein whose expression is responsive to nematode	5.81e-07	3.51463	plastid movement impaired protein mRNA
Medtr2g010820.1	Medtr2g010815.1	Regulator of ribonuclease-like protein	2.88249e-07	3.50759	regulator of ribonuclease activity protein A
Medtr3g062570.1	Medtr3g062570.1	hypothetical protein	6.76147e-09	3.50437	LRR receptor-like kinase
Medtr5g018610.1	Medtr5g018610.1	hypothetical protein	1.04716e-07	3.50369	hypothetical protein
contig_167649_1.1	Medtr3g088845.1	2-oxoisovalerate dehydrogenase subunit alpha	8.05383e-09	3.50189	2-oxoisovalerate dehydrogenase subunit alpha
contig_17663			1.56346e-08	3.50094
TC175775	Medtr7g029455.2	dna replication complex gins protein psf2	2.6586e-07	3.48844	DNA replication complex GINS protein mRNA
Medtr4g113820.1	Medtr4g113820.1	Early nodulin 93 protein	1.29311e-09	3.48657	early nodulin 93
TC196335	Medtr6g018315.1	F-box protein	1.7779e-07	3.48612	F-box protein mRNA
Medtr8g091420.1	Medtr8g091420.1	heavy metal-associated isoprenylated plant protein 26	2.44411e-08	3.47284	heavy metal transport/detoxification superfamily protein
TC191281	Medtr2g089930.1	Wound induced protein	7.16464e-09	3.4552	wound-responsive family protein mRNA
TC190079	Medtr4g123553.1	udp-glucosyltransferase family protein	1.2234e-06	3.44519	UDP-glucosyltransferase family protein mRNA
contig_114531_1.1	Medtr3g058410.1	Serine acetyltransferase	1.88281e-06	3.4413	serine acetyltransferase
contig_58723_1.1	Medtr3g089035.1	Blue copper protein	2.47225e-10	3.43827	basic blue-like protein
TC182844	Medtr4g006830.1	Ribosomal protein L7AeL30eS12eGadd45	3.5541e-07	3.43034	ribosomal protein L7Ae/L30e/S12e/Gadd45 family protein mRNA
AC235488_1.1	Medtr7g107520.1	Peroxidase	4.23653e-07	3.41594	cationic peroxidase
Medtr1g095600.1	Medtr1g095600.1	hypothetical protein	3.4166e-07	3.4146	hypothetical protein
TC179355	Medtr1g011800.1	plant f18g18-200 protein	2.62912e-06	3.41395	plant/F18G18-200 protein mRNA
TC186799	Medtr8g079280.1	Disease resistance protein; AAA ATPase	7.04388e-10	3.4056	NB-ARC domain disease resistance protein mRNA
TC187539	Medtr8g017630.1	Coatomer zeta1 subunit	6.33754e-07	3.39697	nonclathrin coat protein zeta1-COP mRNA
Medtr7g013610.1	Medtr7g013610.1	Histone H3	5.02342e-07	3.39663	core histone H2A/H2B/H3/H4
TC198043	Medtr1g043775.1	1-aminocyclopropane-1-carboxylate oxidase homolog 1-like	5.7951e-07	3.38581	2OG-Fe(II) oxygenase family oxidoreductase mRNA
TC177048	Medtr1g097420.1	Ras-related protein Rab7	5.8233e-09	3.38093	RAB GTPase-like protein A1D mRNA
Medtr5g064950.1	Medtr5g064950.1	Transcription factor bHLH96	3.364e-06	3.35265	basic helix loop helix (BHLH) DNA-binding family protein
Medtr3g067430.1	Medtr3g067430.1	Albumin	8.13364e-09	3.34899	albumin I
Medtr8g060850.1	Medtr8g060850.1	Metallothionein-like protein	4.31641e-19	3.31448	metallothionein-like protein type 3
BQ143861	Medtr3g085850.1	Metallothionein-like protein	2.29725e-09	3.3108	glyceraldehyde-3-phosphate dehydrogenase mRNA
BT146486.1	Medtr5g014430.1	caax protease self-immunity protein	1.13015e-06	3.30532	CAAX protease self-immunity protein mRNA
TC196297	Medtr4g045853.1	Xyloglucan endotransglycosylasehydrolase 16 protein	9.43722e-07	3.26271	xyloglucan endotransglucosylase/hydrolase family protein mRNA
BT143244.1	Medtr4g059730.1	glutathione s- amino-terminal domain protein	1.33569e-09	3.25082	glutathione S-transferase, amino-terminal domain protein mRNA
Medtr5g045160.1	Medtr5g045160.1	hypothetical protein	5.95947e-10	3.24617	plant/T31B5-30 protein
Medtr1g019640.1	Medtr1g019640.1	hypothetical protein	6.79035e-09	3.24109	EF hand protein
BQ157591	Medtr5g027330.1	DNA topoisomerase IV A subunit	1.76248e-06	3.23434	F-box protein interaction domain protein mRNA
TC188793	Medtr7g073520.1	Serinethreonineprotein kinase AtPK1AtPK6	1.93259e-06	3.19485	ribosomal protein S6 kinase mRNA
TC201114	Medtr4g012810.1	coiled-coil domain-containing protein 9-like	2.844e-09	3.18795	hypothetical protein mRNA
contig_55369			2.14354e-06	3.17289
TC187795	Medtr3g024450.1	CC-NBS-LRR resistance protein	2.61406e-06	3.1727	NBS-LRR resistance protein, putative partial mRNA
Medtr6g059680.1	Medtr6g059680.1	Kunit-type trypsin inhibitor-like 2 protein	6.78234e-09	3.16317	Kunitz type trypsin inhibitor / Alpha-fucosidase
TC186458	Medtr6g069870.2	protein tify 6b-like isoform x5	5.25111e-06	3.15929	jasmonate zim-domain protein mRNA
contig_166030_1.1	Medtr3g014880.1	Cytochrome P450	4.22544e-06	3.14708	cytochrome P450 family 82 protein
Medtr8g094980.1	Medtr8g094980.1	Auxin-induced protein 6B	1.70273e-06	3.1399	SAUR-like auxin-responsive family protein
JL875980.1	Medtr1g087020.1	cytochrome c oxidase subunit 5c	5.3396e-06	3.13663	cytochrome C oxidase subunit 5C partial mRNA
Medtr2g026760.1	Medtr2g026760.1	14 kDa prolin-rich protein DC2.15	7.20965e-08	3.13515	Lipid transfer protein
TC186076	Medtr4g034690.1	clp protease proteolytic subunit	7.2346e-06	3.12338	ATP-dependent Clp protease proteolytic protein partial mRNA
Medtr7g108540.1	Medtr7g108540.1	DephosphoCoA kinase	5.88319e-08	3.11481	dephospho-CoA kinase
Medtr8g069140.1	Medtr8g069140.1	Pleiotropic drug resistance protein	1.53787e-07	3.10337	FHA domain plant protein
Medtr4g091090.1	Medtr4g091090.1	hypothetical protein	1.45783e-05	3.10292	cysteine-rich TM module stress tolerance protein
Medtr2g093230.1	Medtr2g093230.1	hypothetical protein	2.71266e-05	3.09186	gamete-like protein
Medtr7g113020.1	Medtr7g113020.1	Epoxide hydrolase	1.95553e-07	3.0821	epoxide hydrolase
TC191137	Medtr8g079485.1	60s ribosomal protein l38	3.60879e-11	3.07873	60S ribosomal protein L38A mRNA
contig_15858			1.5474e-07	3.06621
TC192386	Medtr4g020110.1	delta-1-pyrroline-5-carboxylate synthetase	0.000225772	3.053	delta-1-pyrroline-5-carboxylate synthetase mRNA
BT052921.1	Medtr5g012290.1	nitrate transporter	4.87024e-05	3.04967	peptide/nitrate transporter mRNA
AC235663_24.1		Isoflavonoid glucosyltransferase	3.7043e-05	3.04607
Medtr3g088110.1	Medtr3g088110.1	NAC domain protein	8.95918e-06	3.04292	NAC-like transcription factor
TC195125	Medtr0058s0010.1		1.3248e-05	3.03219	hypothetical protein partial mRNA
Medtr1g084050.1	Medtr1g084050.1	Nicotianamine synthase	7.29488e-09	3.02966	nicotianamine synthase-like protein
contig_61042_1.1	Medtr1g048990.1	Superoxide dismutase	1.42769e-08	3.01615	superoxide dismutase
Medtr3g064100.1	Medtr3g064097.1	hypothetical protein	1.04721e-08	3.01417	SNARE associated family protein
Medtr3g109880.1	Medtr3g109880.1	Lachrymatoryfactor synthase	3.70916e-06	3.01059	polyketide cyclase/dehydrase and lipid transporter
contig_63207_1.1	Medtr3g103580.1	Branchedchainaminoacid aminotransferase	4.61578e-06	3.01028	branched-chain amino acid aminotransferase
Medtr5g026630.1	Medtr5g026630.1	hypothetical protein	1.29976e-05	3.00095
Medtr1g072500.1	Medtr1g072500.1	Isomerase putative	8.15573e-07	2.99028	phenazine biosynthesis PhzC/PhzF family protein
contig_50534_1.1	Medtr3g463590.1	Kunitz trypsin inhibitor	2.30236e-05	2.98964	Kunitz type trypsin inhibitor / Alpha-fucosidase
Medtr2g082590.1	Medtr2g082590.1	Thioredoxin-like protein	4.7035e-06	2.98957	thioredoxin
BT051353.1	Medtr4g094308.1	60s ribosomal protein l44	6.09576e-06	2.98881	60S ribosomal protein L36a mRNA
TC182331	Medtr1g037630.1	Peptidase A1 pepsin	4.44686e-06	2.98115	aspartic proteinase nepenthesin-like protein mRNA
TC177634	Medtr5g083720.1	staphylococcal-like nuclease can2	5.80123e-06	2.97202	Ca(2+)-dependent nuclease-like protein mRNA
TC185891	Medtr8g098525.1	puromycin-sensitive aminopeptidase isoform x1	1.61256e-08	2.96813	peptidase M1 family aminopeptidase N mRNA
TC196135	Medtr4g033435.1	Patellin 1	1.11631e-08	2.96529	patellin-like protein mRNA
Medtr3g019150.1	Medtr3g019150.1	NADPH:quinone oxidoreductase	6.0512e-08	2.95814	NADPH:quinone oxidoreductase-like protein
Medtr8g069160.1	Medtr8g069160.1	NAC domain protein	6.67913e-06	2.95802	NAC transcription factor-like protein
contig_81770_1.1	Medtr4g052460.1	Fbox family protein	2.44925e-08	2.94469	F-box plant-like protein
contig_75490			2.01165e-07	2.94274
CX542122			4.52512e-05	2.93621
Medtr4g057450.1	Medtr4g057450.1	Xyloglucan endotraglucosylasehydrolase	7.0215e-08	2.93456	xyloglucan endotransglucosylase/hydrolase family protein
Medtr6g078380.1	Medtr6g078380.1	Betaglucosidase D2	2.58267e-05	2.93307	glycoside hydrolase family 1 protein
TC198322	Medtr1g033080.1	Extensin class 1 protein precursor	0.000747909	2.92866	pollen Ole e I family allergen mRNA
contig_172521_2.1	Medtr4g125530.1	Stress responsive alphabeta barrel domain protein	1.46396e-08	2.92678	stress responsive A/B barrel domain protein
TC177919	Medtr1g069020.1	Peptidase S16 lon domain protein	1.7964e-06	2.92429	SANTA (SANT associated) protein partial mRNA
Medtr3g077030.1	Medtr3g077030.1	hypothetical protein	5.65641e-08	2.90783	PB1 domain protein
BT052337.1	Medtr0172s0050.1	cell number regulator 6	1.30409e-05	2.89731	cell number regulator-like protein mRNA
Medtr8g061360.1	Medtr8g061360.1	Tyrosine aminotransferase	7.14535e-07	2.89585	tyrosine/nicotianamine family aminotransferase
Medtr8g022020.1	Medtr8g022020.1	hypothetical protein	6.45511e-06	2.89334	hypothetical protein
TC175872	Medtr5g020080.1	hypothetical protein MTR_5g020080	9.90555e-07	2.88402	hypothetical protein partial mRNA
TC174273	Medtr1g090837.1	Small GTPbinding protein domain -containing protein	1.71242e-07	2.88296	hypothetical protein mRNA
Medtr1g068700.1		hypothetical protein	1.05565e-05	2.88193
TC195252	Medtr3g110390.1	Enod93 protein	1.21372e-05	2.88077	early nodulin 93 mRNA
Medtr5g096460.1	Medtr5g096460.1	Heat shock protein	3.5e-08	2.88051	heat shock protein 81-2
TC195389	Medtr5g026280.1	carbon catabolite repressor protein 4 homolog 4 isoform x1	3.72766e-05	2.87142	carbon catabolite repressor-like protein mRNA
contig_169083_1.1	Medtr8g036050.1	Dihydrodipicolinate synthase	0.000806126	2.87123	4-hydroxy-tetrahydrodipicolinate synthase
TC178512	Medtr2g035480.2	mo-molybdopterin cofactor sulfurase	9.82251e-06	2.86561	Mo-molybdopterin cofactor sulfurase mRNA
contig_102378_1.1	Medtr0009s0120.1	Phosphatidylinositol 4kinase type II	1.54689e-05	2.86004	phosphatidylinositol 3- and 4-kinase
Medtr7g065660.1	Medtr7g065660.1	Glutathione Stransferase GST	0.000149391	2.85314	glutathione S-transferase, amino-terminal domain protein
TC188156	Medtr2g036890.3	U3 small nucleolar rna-associated protein 25	0.000117256	2.84937	U3 small nucleolar RNA-associated-like protein partial mRNA
AC235663_25.1		Cytokinin-O-glucosyltransferase	1.09418e-05	2.84678
contig_48397_1.1	Medtr4g017810.1	Protein binding protein	4.74571e-06	2.84493	BCL-2-associated athanogene protein
TC196937	Medtr5g071360.1	Asparagine synthetase root glutaminehydrolyzing	2.91565e-07	2.8424	asparagine synthetase [glutamine-hydrolyzing protein mRNA
Medtr4g055440.1	Medtr4g055440.1	Histone deacetylase HDT1	1.99351e-07	2.83725	histone deacetylase HDT2, putative
Medtr4g070430.1	Medtr4g070430.1	Glucose1phosphate adenylyltransferase	5.34e-07	2.83544	glucose-1-phosphate adenylyltransferase family protein
contig_51546_1.1	Medtr7g056817.1	Albumin	2.60424e-05	2.83462	albumin I
Medtr3g050140.1	Medtr3g050140.1	DNA polymerase	6.38516e-08	2.83098	PolI-like B DNA polymerase
TC178339	Medtr6g088795.1	Hexokinase	4.61617e-07	2.82595	hexokinase mRNA
Medtr3g018780.1	Medtr3g018780.1	Annexin-like protein RJ4	1.43604e-05	2.82463	annexin D8
Medtr4g133900.1	Medtr4g133900.1	Prolin-rich protein	5.29164e-05	2.81982	heavy-metal-associated domain protein
TC192925	Medtr8g006930.1	2og-fe oxygenase family oxidoreductase	3.53495e-05	2.81471	2OG-Fe(II) oxygenase family oxidoreductase mRNA
contig_54324_2.1	Medtr4g088235.1	FHA domain-containing protein	0.000168986	2.81101	FHA domain plant protein
TC189928	Medtr8g091660.1	Peptidase S1 and S6 chymotrypsin	6.7025e-05	2.80514	alanine-glyoxylate aminotransferase-like protein partial mRNA
contig_68378_2.1	Medtr1g114690.1	GRAM domain protein ABA-responsive-like protein	0.00209491	2.80498	GRAM domain protein/ABA-responsive-like protein
TC192790	Medtr2g089945.1	T9A4.6 protein	3.48415e-06	2.80327	wound-responsive family protein mRNA
TC193108	Medtr3g040410.1	Gibberellin 7oxidase	9.70051e-06	2.79496	flavonol synthase/flavanone 3-hydroxylase mRNA
contig_75754_1.1	Medtr8g080370.1	Kelch-like protein	7.30755e-06	2.7947	kelch repeat F-box protein
TC178685	Medtr1g011580.1	2OGFeII oxygenase	4.53532e-06	2.79436	gibberellin 2-beta-dioxygenase mRNA
contig_58736_1.1	Medtr2g072190.1	Hydroxyacylglutathione hydrolase	2.12049e-05	2.78288	hydroxyacylglutathione hydrolase
Medtr5g094740.1	Medtr5g094740.1	Magnesium and cobalt efflux protein corC	3.73412e-05	2.77868	CBS domain protein/transporter associated domain protein
Medtr1g012710.1	Medtr1g012710.1	14 kDa prolin-rich protein DC2.15	2.80313e-05	2.77627	protease inhibitor/seed storage/LTP family protein
TC191663	Medtr7g112860.2	Drm3	0.000698719	2.75834	dormancy/auxin associated protein mRNA
BT145941.1	Medtr3g023110.1	protein early responsive to dehydration 15-like isoform x2	2.55681e-05	2.74634	EARLY responsive TO dehydration protein, putative mRNA
Medtr3g110590.1	Medtr3g110590.1	hypothetical protein	0.00018489	2.74314	transmembrane protein, putative
TC181689	Medtr4g117400.1	endo- -beta-d-glucanase-like	5.43799e-07	2.74192	endo-1,3-1,4-beta-D-glucanase-like protein mRNA
TC176399	Medtr7g074450.1	transducin wd40 repeat protein	4.20382e-07	2.73205	transducin/WD40 repeat protein mRNA
TC190113	Medtr1g033130.1	Hydroxyprolin-rich glycoprotein	5.12257e-07	2.72685	pollen protein Ole E I-like protein mRNA
Medtr7g077340.1	Medtr7g077340.1	Trypsin inhibitor	7.62446e-12	2.72516	Bowman birk trypsin inhibitor
TC200812	Medtr1g054965.1		7.01492e-05	2.7191	carotenoid isomerase mRNA
TC175158	Medtr4g132270.1	lactoylglutathione lyase	8.19067e-07	2.71723	lactoylglutathione lyase-like protein partial mRNA
BT147309.1	Medtr6g047800.2	trna (adenine -n )-methyltransferase catalytic subunit trmt61a	5.85057e-05	2.70982	tRNA methyltransferase complex GCD14 subunit mRNA
AC151738.84			3.86281e-05	2.70537
TC186011	Medtr3g032980.4	alpha-n-acetylglucosaminidase family protein	5.934e-06	2.70127	alpha-N-acetylglucosaminidase family protein mRNA
contig_110341			0.000251227	2.69614
TC179844	Medtr1g079830.1		2.21341e-06	2.68978	hypothetical protein mRNA
Medtr4g049500.1	Medtr4g049500.1	DNA repair protein RAD5	2.85911e-05	2.67902	RING/U-box helicase
contig_54895_1.1	Medtr6g015995.1	vegetative cell wall protein gp1-like	4.07e-07	2.66904	pollen Ole e I family allergen
TC181284	Medtr5g038460.1	plant t7n9-9 protein	3.52443e-05	2.66434	plant/T7N9-9 protein mRNA
Medtr4g006610.1	Medtr4g006610.1	hypothetical protein	8.89164e-05	2.65987	hypothetical protein
TC187678	Medtr8g104540.1	Phosphoglucomutase cytoplasmic	1.7736e-06	2.6586	cytoplasmic phosphoglucomutase partial mRNA
Medtr4g050590.1	Medtr4g050590.1	hypothetical protein	3.25002e-05	2.65791	FAF-like protein
Medtr3g087800.1	Medtr3g087800.1	Photosystem I P700 chlorophyll a apoprotein	5.64803e-05	2.65269	cellulose synthase-interactive protein
TC198658	Medtr4g021360.1	2OGFeII oxygenase	1.6951e-05	2.64495	gibberellin 2-beta-dioxygenase mRNA
TC177005	Medtr5g062660.1	Nudix hydrolase 1	0.000136916	2.64293	nudix hydrolase-like protein mRNA
Medtr8g092060.1	Medtr8g092060.1	Nacetyltransferase-like protein	6.44885e-05	2.64114	UPF0202 plant-like protein
TC189175	Medtr1g073910.1		0.00024624	2.64078	ATBET12, putative mRNA
TC202293	Medtr4g063240.1	Probable histone H2B.1	0.00011078	2.63804	core histone H2A/H2B/H3/H4 mRNA
contig_21036_1.1	Medtr1g116947.1	Tyrosin-rich hydroxyprolin-rich glycoprotein	0.000240739	2.63655	pollen protein Ole E I-like protein
TC176614	Medtr4g088490.1	Heat shock protein Hsp20	0.000131248	2.63478	17.6 kDa class I heat shock protein mRNA
BT133899.1	Medtr5g021980.1	transcription initiation factor tfiid subunit 14b	0.00010157	2.63326	YEATS family protein mRNA
Medtr5g061840.1	Medtr5g061840.1	hypothetical protein	1.16826e-06	2.62664	plant/F2E2-13 protein
contig_63817_1.1	Medtr4g117400.1	Dienelactone hydrolase family	9.76874e-05	2.61532	endo-1,3-1,4-beta-D-glucanase-like protein
Medtr4g034830.1		Photosystem II reaction center protein K	9.80715e-05	2.6125
Medtr8g052030.1	Medtr8g052030.1	40S ribosomal protein S4	2.74772e-13	2.60953	40S ribosomal S4-like protein
Medtr7g100100.1	Medtr7g100100.1	Zinc finger protein	7.73118e-05	2.60678	Cys2-His2 zinc finger transcription factor
Medtr5g074580.1	Medtr5g074580.1	Omethyltransferase	5.30172e-05	2.60502	orcinol O-methyltransferase
TC187464	Medtr2g047838.1	Zinc finger protein LSD2	6.9612e-05	2.60438	LSD1-type zinc finger protein mRNA
TC177649	Medtr3g053520.1	Ubiquitin-like protein SMT3	2.48858e-05	2.60027	small ubiquitin-like modifier 3 mRNA
contig_52407			0.000755261	2.58765
Medtr1g012210.1	Medtr1g012210.1	ubiquitin family protein	1.48757e-06	2.58297	ubiquitin family protein
AC233140_53.1	Medtr1g040905.1		1.24875e-06	2.58268	transmembrane protein, putative
contig_59085_1.1	Medtr8g089655.1	ribosomal family protein	2.29794e-05	2.57764	ribosomal-like protein, putative
TC177857	Medtr3g094040.1	Expansin precursor	3.98125e-05	2.57327	expansin A10 mRNA
TC189063	Medtr8g028555.1	3-methyl-2-oxobutanoate hydroxymethyltransferase	6.66208e-05	2.57118	3-methyl-2-oxobutanoate hydroxymethyltransferase partial mRNA
Medtr2g025710.1	Medtr2g025710.1	Longchainalcohol Ofattyacyltransferase	9.98009e-05	2.57057	MBOAT (membrane bound O-acyl transferase) family protein, putative
contig_57985			0.000103785	2.56678
contig_52554_2.1	Medtr2g011730.1	NADH dehydrogenase -like protein	0.000115779	2.56476	NAD(P)H dehydrogenase B2
Medtr6g084190.1	Medtr6g084190.1	hypothetical protein	8.45308e-05	2.56438	plant/T32G24-2 protein
TC194046	Medtr3g041700.1	hydroxymethylglutaryl- lyase	9.54765e-05	2.55671	hydroxymethylglutaryl-CoA lyase mRNA
contig_8607_1.1	Medtr4g011690.1	2oxoglutaratedependent dioxygenase	1.25976e-06	2.55196	2-oxoglutarate-dependent dioxygenase
TC181888	Medtr3g110115.1	esterase yitv	3.54392e-05	2.55147	esterase/lipase domain protein, putative partial mRNA
Medtr7g112560.1	Medtr7g112560.1	Fbox protein PP2B15	0.00157613	2.55083	F-box protein
TC183144	Medtr8g103233.1	TGFbeta receptor type III extracellular region	0.000948077	2.54851	peptide/nitrate transporter plant mRNA
TC196579	Medtr7g100030.1	cytochrome b6	0.00050284	2.547	photosynthetic electron transfer protein B partial mRNA
contig_168928_2.1	Medtr1g059690.1	Ubiquitin60s ribosomal protein L40	0.000196735	2.54628	ubiquitin-60S ribosomal L40 fusion protein
Medtr4g119410.1	Medtr4g119410.1	1aminocyclopropane1carboxylate oxidase-like protein	6.08295e-05	2.54525	2OG-Fe(II) oxygenase family oxidoreductase
Medtr7g092740.1	Medtr7g092740.1	Polygalacturonase inhibitor	0.000311963	2.54413	polygalacturonase inhibitor
Medtr4g101260.1	Medtr4g101260.1	Cortical celldelineating protein	4.82303e-11	2.54309	Lipid transfer protein
TC185984	Medtr2g072840.3	MAP kinase	8.35924e-05	2.54115	MAP kinase-like protein mRNA
contig_84208			5.11725e-06	2.53437
TC174509	Medtr5g091135.1	60S ribosomal protein L20	1.2e-08	2.53256	60S ribosomal protein L18a-3 mRNA
Medtr3g028260.1	Medtr3g028260.1	hypothetical protein	0.00231467	2.52954	transmembrane protein, putative
Medtr4g081180.1	Medtr4g081180.1	40S ribosomal protein S28	1.19487e-06	2.52414	40S ribosomal protein S28-1
contig_90407_1.1	Medtr1g090973.1	Lectin	1.32935e-06	2.5184	legume lectin beta domain protein
TC193239	Medtr4g081180.1	Ribosomal protein S28e	1.08558e-05	2.51531	40S ribosomal protein S28-1 partial mRNA
TC177721	Medtr3g088895.1	Fbox protein AtFBL5	4.62286e-06	2.5105	F-box SKP2A-like protein mRNA
TC198748	Medtr6g086280.1	iron-sulfur assembly mitochondrial	0.000278083	2.51022	multiprotein bridging factor 1b-like protein mRNA
Medtr5g026500.1	Medtr5g026500.1	3hydroxy3methylglutaryl coenzyme A reductase	0.00157132	2.50904	3-hydroxy-3-methylglutaryl-coenzyme A reductase-like protein
AL371025	Medtr8g095280.2	tom1-like protein 2 isoform x1	0.000249507	2.50547	ENTH/VHS/GAT family protein mRNA
contig_62883_1.1	Medtr3g024360.1	RNA polymeraseassociated protein LEO1	2.04118e-05	2.50321	RNA polymerase-associated Leo1-like protein
TC184022	Medtr6g081780.1	mate efflux family protein	0.000843918	2.50207	MATE efflux family protein mRNA
TC195908	Medtr3g464510.1	phd finger-like domain-containing protein 5b	1.58294e-06	2.50013	Pre-mRNA-splicing factor ini1 partial mRNA
TC192205	Medtr4g087080.1		9.61558e-06	2.49714	hypothetical protein mRNA
TC174798	Medtr6g059760.1	Kunitz-type serine protease inhibitor DrTI	0.000398131	2.49655	Kunitz type trypsin inhibitor / Alpha-fucosidase mRNA
BG452042	Medtr5g040710.1	ectonucleoside triphosphate diphosphohydrolase	6.12846e-05	2.49469	GDA1/CD39 nucleoside phosphatase family protein partial mRNA
TC178204	Medtr8g037800.1	aspartate carbamoyltransferase	0.000240375	2.49233	transmembrane protein, putative mRNA
Medtr2g094270.1	Medtr2g094270.1	Aquaporin PIP27	5.69198e-12	2.49038	major intrinsic protein (MIP) family transporter
TC191306	Medtr2g030560.1	membrane protein type	3.346e-06	2.48653	membrane protein type I, putative mRNA
Medtr7g055700.1	Medtr7g055700.1	GTP cyclohydrolase I	2.81472e-05	2.47906	GTP cyclohydrolase I 1
BT053107.1	Medtr7g050870.1	pectin methylesterase	0.000344021	2.47655	pectinesterase/pectinesterase inhibitor mRNA
TC191819	Medtr7g090035.1	cysteine-rich tm module stress tolerance protein	0.000217696	2.47588	cysteine-rich TM module stress tolerance protein mRNA
Medtr8g040740.1	Medtr8g040740.1	40S ribosomal protein S191	4.57438e-06	2.47463	40S ribosomal protein S19-1
TC197994	Medtr1g056460.2	esophageal cancer associated	0.000176475	2.4717	esophageal cancer associated protein, putative mRNA
contig_135668_1.1		Tyrosin-rich hydroxyprolin-rich glycoprotein	0.000172495	2.46848
TC177454	Medtr7g405780.1	signal peptide peptidase-like protein	2.42781e-05	2.46813	signal peptide peptidase-like protein mRNA
BT140275.1	Medtr2g089140.1	xyloglucan endotransglucosylase hydrolase protein 9	0.000937599	2.46661	xyloglucan endotransglucosylase/hydrolase family protein mRNA
Medtr3g083760.1	Medtr3g083760.1	Nonspecific lipidtransfer protein-like protein	8.78013e-06	2.46146	Lipid transfer protein
contig_86056_1.1	Medtr6g017225.1	Kunitz trypsin inhibitor	0.000163929	2.45994	Kunitz type trypsin inhibitor / Alpha-fucosidase
TC192918	Medtr4g090350.1		0.000619826	2.45868	hypothetical protein partial mRNA
Medtr5g085990.1	Medtr5g085990.1	hypothetical protein	0.000218324	2.45746	Clavata3/ESR (CLE) gene family member MtCLE17
Medtr8g061940.1	Medtr8g061940.1	Histone H3	3.43745e-06	2.45744	core histone H2A/H2B/H3/H4
Medtr4g061140.1	Medtr4g061140.1	Cytosolic ascorbate peroxidase	2.84749e-09	2.4561	L-ascorbate peroxidase
Medtr3g048190.1	Medtr3g048190.1	ProlyltRNA synthetase	0.000349224	2.45224	prolyl-tRNA synthetase family protein
Medtr8g032320.1	Medtr8g032320.1	Elicitorresponsive protein	5.49332e-06	2.44745	calcium-dependent lipid-binding (CaLB domain) family protein
Medtr3g051460.1	Medtr3g051460.1	Peptide methionine sulfoxide reductase	1.96022e-05	2.44597	peptide methionine sulfoxide reductase family protein
contig_69349			0.000201064	2.4419
BT145177.1	Medtr3g045150.1	udp-n-acetylglucosamine--dolichyl-phosphate n-acetylglucosaminephosphotransferase-like	0.000192173	2.44	UDP-glcnac-adolichol phosphate glcnac-1-P-transferase mRNA
TC181754	Medtr3g084310.1	Serine hydroxymethyltransferase	3.45127e-06	2.43939	serine transhydroxymethyltransferase mRNA
contig_77717			0.000517188	2.43867
TC183966	Medtr2g009275.1	Classical arabinogalactan protein 1 precursor	3.94125e-05	2.43264	transmembrane protein, putative mRNA
Medtr8g102920.1	Medtr8g102920.1	hypothetical protein	0.000167813	2.43149	transmembrane-like protein
Medtr6g012380.1	Medtr6g012380.1	Starch synthase II	0.0002686	2.43123	granule bound starch synthase
BT141964.1	Medtr2g036390.1	zinc ion transmembrane transporter	0.00067153	2.43076	cation efflux protein/zinc transporter mRNA
contig_94651_1.1	Medtr6g016650.1	Proline dehydrogenase	0.000203168	2.42932	proline dehydrogenase
contig_100518_1.1	Medtr1g073910.1		7.325e-06	2.42735	ATBET12, putative
TC186940	Medtr4g129650.1	Nodulin-like protein	9.83729e-05	2.42321	nodulin MtN21/EamA-like transporter family protein mRNA
AL366639	Medtr4g095360.1		5.32024e-05	2.42302	subtilisin-like serine protease mRNA
Medtr8g075330.1	Medtr8g075330.1	Lysosomal alphamannosidase	0.000230141	2.42251	glycoside hydrolase family 38 protein
Medtr5g096040.1	Medtr5g096040.1	WD repeat-containing protein	0.000174095	2.41923	transducin/WD-like repeat-protein
Medtr5g023150.1	Medtr5g023150.1	Dual specificity protein kinase pyk2	8.84575e-06	2.41729	ACT-like tyrosine kinase family protein
contig_49641_2.1	Medtr1g112230.1	Diphosphomevalonate decarboxylase-like protein	0.000954086	2.41197	mevalonate diphosphate decarboxylase
BT136622.1	Medtr2g047838.1	lsd1-type zinc finger protein	0.000226321	2.41149	LSD1-type zinc finger protein mRNA
Medtr5g075580.1	Medtr5g075580.1	Ubiquitin carrier protein	0.000638032	2.41009	ubiquitin-conjugating enzyme E2
contig_50452_1.1	Medtr1g015185.1	PHD finger protein	0.000423678	2.40895	PHD finger alfin-like protein
Medtr6g005540.1	Medtr6g005540.1	hypothetical protein	1.04297e-05	2.40846	hypothetical protein
TC187983	Medtr4g088770.1	plant-specific domain tigr01615 family protein	0.00044624	2.40815	plant-specific domain TIGR01615 family protein mRNA
Medtr5g030310.1	Medtr5g030310.1	hypothetical protein	1.7195e-05	2.40753	hypothetical protein
TC186705	Medtr8g032640.1	probable xyloglucan endotransglucosylase hydrolase protein 27	0.000227458	2.407	glycosyl hydrolase family 16 xyloglucan endotransglycosylase partial mRNA
Medtr5g014600.1	Medtr5g014600.1	Transcription factor bHLH25	0.00275113	2.40625	basic helix loop helix (bHLH) DNA-binding family protein
Medtr5g033220.1	Medtr5g033220.1	hypothetical protein	0.000227077	2.4056	hypothetical protein
TC174769	Medtr1g075310.1	Seed specific protein Bn15D14A	0.000119662	2.40453	TPX2 (targeting protein for Xklp2) family protein mRNA
Medtr5g017430.1	Medtr5g017430.1	Splicing factor arginineserinerich	0.000569075	2.4029	arginine/serine-rich splicing factor
TC183409			0.0011178	2.40146
TC184178	Medtr1g070520.1	Auxinregulated protein	0.000813136	2.40026	auxin-responsive AUX/IAA family protein mRNA
contig_55772_1.1	Medtr1g061160.1	Ribosome production factor 2 homolog	5.28371e-08	2.39986	ribosome production factor-like protein
contig_81139_1.1	Medtr4g081500.1		0.000102029	2.39887	hypothetical protein
Medtr8g018590.1	Medtr8g018590.1	Lipoxygenase	4.06401e-05	2.39816	seed linoleate 9S-lipoxygenase
contig_73132_1.1	Medtr1g105480.1	Thiazole biosynthetic enzyme	7.90779e-06	2.39536	thiazole biosynthetic enzyme
TC174002	Medtr4g088760.1	plant f8b4-180 protein	7.90895e-05	2.39002	plant/F8B4-180 protein mRNA
BT135453.1	Medtr7g056410.1	serf-like protein	2.46285e-05	2.38843	hypothetical protein partial mRNA
contig_66801_2.1	Medtr2g022320.1	Xylanase inhibitor	0.000531899	2.38824	eukaryotic aspartyl protease family protein
Medtr4g079780.1	Medtr4g079780.1	Ketolacid reductoisomerase	9.2032e-15	2.38708	ketol-acid reductoisomerase
TC188908	Medtr8g080880.1	amidase family protein isoform 3	0.000275566	2.38455	amidase C869.01-like protein, putative mRNA
contig_163600_1.1	Medtr7g096220.1	PRA1 family protein expressed	0.000274504	2.38392	PRA1 family protein
contig_238170_1.1	Medtr7g068450.1	Isoamyl acetatehydrolyzing esterase	0.000398141	2.38142	GDSL-like lipase/acylhydrolase
Medtr2g019230.1	Medtr2g019230.1	Fboxkelchrepeat protein	0.000313196	2.37947	kelch repeat F-box protein
TC196604	Medtr8g028485.1	39s ribosomal protein mitochondrial	1.46777e-05	2.37414	39S ribosomal protein L46 mRNA
Medtr5g009530.1	Medtr5g009530.1	Histone acetyltransferase type B subunit	0.000311465	2.36853	ubiquitin ligase cop1, putative
contig_11224			0.000762814	2.36775
BT142943.1	Medtr2g105360.1	ent-kaurene chloroplastic-like	0.000301855	2.3641	cytochrome P450 family Ent-kaurenoic acid oxidase mRNA
TC190979	Medtr0022s0360.1	probable rna-binding protein 18	0.000310699	2.3634	RNA-binding (RRM/RBD/RNP motif) family protein mRNA
Medtr1g113960.1	Medtr1g113960.1	Protein kinase -like protein	0.000554386	2.36293	ACT-like tyrosine kinase family protein
Medtr5g090070.1	Medtr5g090070.1	Alanine glyoxylate aminotransferase	0.000658815	2.35783	serine-glyoxylate aminotransferase-like protein
AC235005.4			9.86166e-06	2.35715
contig_55085_2.1	Medtr7g034395.1	Oxidoreductase zincbinding dehydrogenase family	2.79385e-05	2.35207	zinc-binding dehydrogenase family oxidoreductase
CX523459			0.00125813	2.34777
TC189190		protein srg1-like	0.000523989	2.34288
TC201796	Medtr6g088010.1	RNA polymerase subunit RPB5	0.000446772	2.33755	DNA-directed RNA polymerase II mRNA
Medtr3g101430.1	Medtr3g101430.1	Vacuolar sorting receptor	0.000438557	2.33667	vacuolar sorting receptor protein, putative
contig_8782_1.1	Medtr7g034355.1	Protein Nterminal glutamine amidohydrolase	0.000360898	2.33476	amino-terminal glutamine amidohydrolase
TC176715	Medtr1g052475.1	GTPbinding proteinlike	0.0026878	2.33404	RAB GTPase-like protein A1D mRNA
Medtr8g072330.1	Medtr8g072330.1	hypothetical protein	0.000651521	2.33392	hypothetical protein
Medtr5g096780.1	Medtr5g096780.1	hypothetical protein	0.000867093	2.33098	transmembrane protein, putative
TC180413	Medtr2g008030.1	Fructose16bisphosphatase cytosolic	0.000114395	2.33088	fructose-1,6-bisphosphatase, cytosolic-like protein mRNA
Medtr8g037100.1		ATP synthase subunit beta	0.000392613	2.32601
Medtr5g074740.1	Medtr5g074740.1	Peroxidase	0.00283284	2.32537	peroxidase family protein
Medtr2g020710.1	Medtr2g020710.1	Sugar transporter ERD6-like protein	6.56631e-05	2.3246	sugar porter (SP) family MFS transporter
Medtr1g006260.1		Maturase	0.00054284	2.32262
contig_64507_1.1	Medtr7g405730.1	RAG1activating protein 1 homolog	6.53486e-05	2.3214	bidirectional sugar transporter
contig_103895_1.1	Medtr1g028610.1	Arabinogalactan peptide	0.000429719	2.32118	arabinogalactan peptide-like protein
TC187857	Medtr8g028695.1	probable serine threonine-protein kinase	0.000506102	2.31891	Serine/Threonine-kinase plant-like protein, putative mRNA
contig_68368_1.1	Medtr4g080773.1	FboxLRRrepeat protein	0.000397619	2.3152	F-box/RNI/FBD-like domain protein
TC188528	Medtr6g059920.1	cupins superfamily protein	0.000430171	2.31456	RmlC-like cupins superfamily protein mRNA
Medtr7g108600.1	Medtr7g108600.1	RALF	0.000370092	2.31357	RALF
Medtr3g034300.1	Medtr3g034300.1	hypothetical protein	0.000162333	2.31247	biogenesis of lysosome-related organelles complex-1 protein
Medtr1g104650.1	Medtr1g104650.1	Lipoxygenase	0.000253805	2.30851	linoleate 9S-lipoxygenase-like protein
contig_69770_1.1		Dirigent-like protein	5.96655e-05	2.30336
BT134920.1	Medtr8g061880.1	actin cross-linking protein	0.000343596	2.30154	actin cross-linking protein partial mRNA
BT052328.1	Medtr2g013230.1	dihydroflavonol-4-reductase-like protein	0.000447569	2.30083	dihydroflavonol-4-reductase-like protein mRNA
Medtr7g071210.1	Medtr7g071210.1	hypothetical protein	5.29299e-05	2.297	hypothetical protein
contig_52792_2.1	Medtr1g050432.1	Urease accessory protein UreD	0.000692883	2.29552	lipoyl synthase
Medtr3g085640.1	Medtr3g085640.1	Urease	0.000580193	2.29261	urease
TC198873	Medtr5g034980.1	auxin-induced protein 5ng4	0.0009521	2.29042	nodulin MtN21/EamA-like transporter family protein mRNA
contig_53375			0.00121404	2.28399
Medtr4g050400.1	Medtr4g050400.1	hypothetical protein	2.21097e-05	2.28191	leguminosin group578 secreted peptide
Medtr7g038050.1	Medtr8g028725.1	Polygalacturonase-like protein	0.000539448	2.27904	polygalacturonase/glycoside hydrolase family protein
TC196024	Medtr3g082050.2	Metal transport protein	4.89148e-05	2.27352	ZIP zinc/iron transport family protein mRNA
TC195885	Medtr7g108180.1	membrane-anchored ubiquitin-fold protein 3-like	0.000214341	2.27315	membrane-anchored ubiquitin-fold protein 4 precursor partial mRNA
BT137736.1	Medtr4g087750.1	3r-hydroxymyristoyl- dehydratase-hydroxymyristoyl acp dehydrase isoform 1	0.000670419	2.27313	hypothetical protein partial mRNA
BT148234.1	Medtr5g012610.1	40s ribosomal protein s30	3.41581e-05	2.26206	40S ribosomal S30-like protein mRNA
contig_110463			0.00138021	2.25538
contig_66456_1.1	Medtr4g057730.1	4coumaratecoa ligase	0.00131067	2.25404	4-coumarate:CoA ligase-like protein
TC186544		hypothetical protein MTR_3g069290	0.000774506	2.25373
BE240328	Medtr4g008160.1	BE240328	5.06881e-05	2.25366	60S ribosomal protein L7 mRNA
contig_117452			0.00245191	2.24917
TC201537	Medtr1g059690.1	Alternative oxidase	0.00105927	2.2489	ubiquitin-60S ribosomal L40 fusion protein mRNA
TC193443	Medtr8g018730.1	Lipoxygenase	0.000179939	2.24886	seed linoleate 9S-lipoxygenase mRNA
Medtr4g108150.1	Medtr4g108150.1	Prolin-rich protein	0.000383626	2.2469	Lipid transfer protein
contig_49335			0.00245365	2.24629
TC189958	Medtr4g133600.2	MO25 proteinrelated	0.00034322	2.24516	calcium-binding protein partial mRNA
Medtr8g086600.1	Medtr8g086600.1	Cellulose synthase	0.00156431	2.23622	cellulose synthase-like protein
Medtr3g015130.1	Medtr3g015130.1	Transcription initiation factor TFIID subunit	2.39398e-05	2.23049	transcription initiation factor IID, 31 kDa subunit
Medtr8g075420.1	Medtr8g075420.1	Thiosulfate sulfurtransferase	2.43366e-05	2.22968	rhodanese-related sulfurtransferase
Medtr7g082570.1	Medtr7g082570.1	hypothetical protein	0.000302266	2.22834	class I glutamine amidotransferase
Medtr7g117900.1	Medtr7g117900.1	ATP synthase delta chain	7.58728e-05	2.22432	ATP synthase delta chain
contig_7804_1.1	Medtr1g073790.1	MATH domain -containing protein expressed	0.00139784	2.22353	meprin and TRAF (MATH)-like domain protein
contig_54609_2.1	Medtr4g117980.1	UDPglucosyltransferase family 1 protein	0.00136361	2.22287	UDP-glucosyltransferase family protein
Medtr1g104590.1	Medtr1g104590.1	Primary amine oxidase	0.000620655	2.2219	copper amine oxidase, enzyme domain protein
contig_53541_1.1	Medtr1g078290.1	Lysine ketoglutarate reductase transsplicing related 1-like protein	0.000394554	2.21844	lysine ketoglutarate reductase trans-splicing-like protein
TC180306	Medtr1g102870.1	Acireductone dioxygenase	0.000159108	2.21633	1,2-dihydroxy-3-keto-5-methylthiopentene dioxygenase mRNA
Medtr1g072360.1	Medtr1g072360.1	Fbox protein	0.000820752	2.21612	F-box GID2-like protein
Medtr4g123810.1	Medtr4g123810.1	Sadenosylmethionine synthetase	0.000426671	2.21332	S-adenosylmethionine synthase-like protein
TC181417	Medtr1g107490.2	Stress enhanced protein 1	0.00161675	2.21291	stress enhanced protein mRNA
Medtr8g106530.1	Medtr8g106530.1	hypothetical protein	0.00158315	2.21125	transmembrane protein, putative
Medtr4g084250.1	Medtr4g084250.1	Calcyclinbinding protein	0.000125272	2.21111	calcyclin-binding protein
contig_167350_1.1	Medtr7g056413.1	Prolin-rich protein	0.000133942	2.21097	hypothetical protein
TC187270	Medtr2g076020.1	Cytochrome oxidase subunit II	0.000187376	2.20845	transmembrane protein, putative mRNA
Medtr5g089230.1	Medtr5g089230.1	hypothetical protein	0.000451638	2.20768	hypothetical protein
TC202075	Medtr3g096970.1	protein bccip homolog	0.00175172	2.20325	p21-carboxy-terminal region-binding protein mRNA
TC200650	Medtr0147s0070.1	Ribosomal protein L37	0.000117026	2.20281	60S ribosomal protein L37-1 mRNA
contig_60430_1.1	Medtr4te092000.1	Pentatricopeptide repeat protein	0.00016287	2.20184
Medtr3g096410.1	Medtr3g096410.1	ABC transporter G family member	0.0022982	2.20052	white-brown-complex ABC transporter family protein
Medtr3g077570.1	Medtr3g077570.1	Glutaredoxin	0.000765118	2.20036	glutaredoxin C4
contig_103986			9.05132e-05	2.19928
Medtr4g068550.1	Medtr4g068550.1	Allene oxide synthase	6.75671e-05	2.1971	fatty acid hydroperoxide lyase
TC192777	Medtr4g068040.1	60S ribosomal protein L38	4.73525e-05	2.19698	60S ribosomal protein L38A mRNA
Medtr5g016890.1	Medtr5g016890.1	Fbox protein	0.000971539	2.19687	ubiquitin ligase complex F-box protein GRR1, putative
Medtr1g080250.1	Medtr1g080250.1	Lallothreonine aldolase	0.00014964	2.19649	L-allo-threonine aldolase-like protein
TC189757	Medtr4g094285.1	BetaxylosidasealphaLarabinosidase	0.00141851	2.19322	beta-xylosidase/alpha-L-arabinofuranosidase-like protein mRNA
contig_111768_1.1	Medtr1g106915.1	Gibberellinregulated protein	0.003453	2.19301	gibberellin-regulated family protein
Medtr8g087470.1	Medtr8g087470.1	Fasciclin-like arabinogalactan protein	0.00204887	2.19294	fasciclin domain protein
BT136029.1	Medtr4g103920.1	glyceraldehyde-3-phosphate dehydrogenase	0.00259308	2.19239	glyceraldehyde-3-phosphate dehydrogenase mRNA
Medtr7g110580.1	Medtr7g110580.1	DIV3B protein	0.00148173	2.1907	MYB family transcription factor
Medtr1g045000.1	Medtr4g120800.1	Phosphoglucomutase	0.00109576	2.18742	phosphoglucomutase, putative
TC191291	Medtr8g039980.2	mitochondrial inner membrane protease subunit 1-like	8.31937e-05	2.1857	inner membrane protease subunit-like protein mRNA
Medtr7g088850.1	Medtr7g088850.1	Cell division control protein-like protein	0.00162461	2.1853	cell division control-like protein
Medtr5g071810.1	Medtr5g071810.1	Clathrin heavy chain	0.00181003	2.18376	clathrin heavy chain
TC184996	Medtr8g089830.1		9.70566e-05	2.18235	hypothetical protein mRNA
contig_76561_1.1	Medtr0013s0150.1	Chloroplast lumen common protein family-like protein	0.00166644	2.18207	DUF3411 domain protein
TC187776	Medtr2g461260.1	Peptidylprolyl cistrans isomerase	0.00127281	2.17947	peptidyl-prolyl cis-trans isomerase mRNA
Medtr7g104460.1	Medtr7g104460.1	TFL1	0.000979036	2.1757	terminal flower 1
Medtr3g071970.1	Medtr3g071970.1	Chloroplast lumen common protein family	0.00164539	2.17423	DUF399 family protein
TC184878	Medtr2g015720.2	protein yls7-like	0.00108252	2.17407	trichome birefringence-like protein mRNA
Medtr2g012450.1	Medtr2g012450.1	60S ribosomal protein L261	1.43115e-07	2.17205	60S ribosomal protein L26-1
Medtr1g026100.1	Medtr1g026100.1	lyr family of fe s cluster biogenesis protein	0.0013056	2.17174	LYR family of Fe/S cluster biogenesis protein
Medtr7g092200.1	Medtr7g092200.1	DNAbinding protein SMUBP2	0.00023869	2.17139	DNA-binding protein SMUBP-2
TC185415	Medtr7g020830.1	DNA-directed RNA polymerases i and iii subunit	0.00010726	2.17099	DNA-directed RNA polymerase mRNA
Medtr2g045280.1	Medtr2g045280.1	Cytidine deaminase	0.000202617	2.16952	cytidine/deoxycytidylate deaminase family protein
BT052250.1	Medtr7g029130.1	b2 protein	0.0036543	2.16389	DCD (development and cell death) domain protein mRNA
Medtr5g089490.1	Medtr5g089490.1	Rho GTPaseactivating protein	0.000309889	2.15938	GTPase-activator protein for Rho-like GTPase family protein
contig_18383			0.00159528	2.15789
TC178348	Medtr5g077690.1	dead-box atp-dependent rna helicase 1	0.000508264	2.1577	DEAD-box ATP-dependent RNA helicase mRNA
Medtr5g062930.1	Medtr5g062930.1	hypothetical protein	0.00113376	2.15683
TC174642	Medtr4g091510.2	Protein kinaselike	0.00118111	2.15568	Serine/Threonine-kinase abkC-like protein, putative mRNA
TC199307	Medtr1g008670.3	bromo-adjacent-like domain protein	0.00274741	2.15386	bromo-adjacent-like (BAH) domain protein mRNA
contig_85379_1.1	Medtr2g090060.1	Glutamate formiminotransferase	0.00010521	2.15302	formiminotransferase-cyclodeaminase-like protein
TC181411	Medtr4g081500.1	DephosphoCoA kinase	0.00363228	2.14952	hypothetical protein mRNA
contig_247690_1.1	Medtr7g108735.1	Late embryogenesis abundant protein Lea5	0.00142609	2.14642	late embryogenesis abundant protein
contig_75710_1.1	Medtr6g066230.1	Oxidoreductase	0.00157548	2.14329	oxidoreductase family, NAD-binding rossmann fold protein
Medtr3g116440.1	Medtr3g116440.1	Organspecific protein S2	0.00318351	2.14289	specific tissue protein
contig_49827_2.1	Medtr1g109470.1	rna polymerase ii degradation factor 1-like	9.37236e-05	2.14131	octicosapeptide/phox/Bem1p family protein
BT142694.1	Medtr7g094680.1	small nuclear ribonucleoprotein sm d1-like	0.00149159	2.14045	small nuclear ribonucleoprotein mRNA
TC197723	Medtr5g077070.1	Isocitrate dehydrogenase NADP chloroplast precursor	0.0013742	2.14041	NADP-dependent isocitrate dehydrogenase mRNA
contig_238870_2.1	Medtr2g078210.1	Calmodulin binding protein	0.000766069	2.13949	calmodulin-binding protein
Medtr5g085380.1	Medtr5g085380.1	Vacuolar protein sorting	7.91346e-05	2.13863	vacuolar protein sorting-associated protein
Medtr1g106730.1	Medtr1g106730.1	Zinc finger protein	5.85925e-05	2.13509	C2H2-type zinc finger protein
Medtr8g106450.1	Medtr8g106450.1	dirigent protein 6	0.00125274	2.13506	disease resistance-responsive, dirigent domain protein
contig_75378_1.1	Medtr8g069925.1	glycine-rich cell wall structural isoform x1	0.000303188	2.13425	hypothetical protein
TC173998	Medtr8g087720.1	NIP2	0.00143132	2.13411	major intrinsic protein (MIP) family transporter mRNA
TC180125	Medtr6g015995.1		0.00134508	2.13289	pollen Ole e I family allergen mRNA
Medtr3g047450.1	Medtr3g047450.1	hypothetical protein	0.00144041	2.13139	hypothetical protein
TC173377	Medtr8g096320.1	N3 -like protein	0.000119174	2.13053	bidirectional sugar transporter mRNA
Medtr5g051120.1		hypothetical protein	4.65058e-09	2.12768
contig_54833_2.1	Medtr4g008170.1	Calciumtransporting ATPase	0.00187666	2.12476	calcium-transporting ATPase 8, plasma membrane-type protein
contig_70904_1.1		Fbox family protein	0.00157477	2.12081
TC196710	Medtr4g085570.1	filament-like plant protein 7	0.00167027	2.11937	filament-plant-like protein, putative mRNA
TC200123	Medtr1g046800.1	dirigent protein 18-like	0.00150692	2.11422	disease resistance-responsive, dirigent domain protein mRNA
TC175195	Medtr1g072360.1	Cyclin-like Fbox	0.00157681	2.1141	F-box GID2-like protein mRNA
Medtr7g088820.1	Medtr7g088825.1	Peptide transporter PTR2	0.000170512	2.11387	peptide/nitrate transporter
Medtr8g079400.1	Medtr8g079400.1	Ccnbslrr resistance protein	0.00202571	2.11094	LRR and NB-ARC domain disease resistance protein
Medtr2g037850.1	Medtr2g037850.1	Subtilisin-like serine protease	0.000904707	2.10862	subtilisin-like serine protease
contig_10276_1.1	Medtr8g016370.1	Harpininduced protein	0.00046617	2.10795	chaperonin CPN60-like protein
TC181762	Medtr4g093250.1	Glutamine amidotransferase classI	0.00100998	2.1075	class I glutamine amidotransferase mRNA
contig_131191_1.1	Medtr0003s0540.1	Autophagyrelated protein	0.00173894	2.10677	ubiquitin-like modifier-activating enzyme ATG7
Medtr7g052640.1	Medtr7g052640.1	hypothetical protein	0.000127182	2.10307	Nodule Cysteine-Rich (NCR) secreted peptide
Medtr6g087910.1	Medtr6g087910.1	Sugar transporter	0.00184831	2.10019	sugar porter (SP) family MFS transporter
Medtr5g069640.1	Medtr5g069640.1	Acylcoenzyme A thioesterase	0.00185593	2.09854	acyl-CoA thioesterase, putative
TC178966	Medtr8g018230.4	Os04g0628100 protein	0.00032774	2.09854	polyubiquitin 3 mRNA
Medtr8g038170.1	Medtr8g038170.1	Annexin D4	0.00197866	2.09457	annexin D8
BT051729.1	Medtr1g086480.1	adp-ribosylation factor	0.00192573	2.0932	ADP-ribosylation factor-like protein A1D mRNA
Medtr4g115730.1	Medtr4g115730.1	hypothetical protein	0.0019589	2.08952	NAD-dependent epimerase/dehydratase family protein
TC179364	Medtr2g096940.1	Triosephosphate isomerase	0.00118459	2.08941	cytosolic triosephosphate isomerase mRNA
contig_9183_2.1	Medtr8g079060.1	Dof zinc finger protein	0.00199257	2.08865	Dof domain zinc finger protein
Medtr5g022210.1	Medtr5g022210.1	Chaperone protein dnaJ	0.000414531	2.08572	chaperone protein DnaJ 11
TC175074	Medtr1g080250.1	l-allo-threonine aldolase	0.00020505	2.08484	L-allo-threonine aldolase-like protein partial mRNA
BG457082	Medtr1g492630.1	uridylate kinase	0.00290919	2.08107	transmembrane protein, putative mRNA
Medtr5g044200.1	Medtr5g044200.1	hypothetical protein	9.04601e-05	2.08039	chromatin modification-related protein Eaf7
Medtr4g131400.1	Medtr4g131400.1	Temperatureinduced lipocalin	0.00292654	2.07283	temperature-induced lipocalin
BT052202.1	Medtr1g077100.1	histone h3	0.00224903	2.07254	hypothetical protein mRNA
contig_53495_1.1	Medtr4g105470.1	Novel protein similar to human ectonucleoside triphosphate diphosphohydrolase 2 ENTPD2	0.00123446	2.07165	SOUL heme-binding family protein
contig_78329_1.1	Medtr8g464460.1	Proteasome subunit alpha type	0.000222012	2.07162	proteasome subunit alpha type-6-A protein
TC197577	Medtr4g006970.1	SerThr protein kinase	0.000164424	2.07019	CBL-interacting kinase mRNA
contig_81541			0.00015634	2.06999
Medtr8g061950.1	Medtr8g061950.1	Glutathione Stransferase	0.00263378	2.06993	glutathione S-transferase, amino-terminal domain protein
TC198382		C8 sterol isomerase	0.00273896	2.06964
TC188120	Medtr4g082830.1	low-temperature inducible	0.00237743	2.06937	nodulin-like protein mRNA
Medtr4g129360.1		Ycf68	0.000979808	2.06735
TC196564	Medtr8g007485.1	60S ribosomal protein L37a	0.00239765	2.06708	60S ribosomal protein L37a-2 mRNA
contig_53483			0.00202218	2.06361
Medtr5g079740.1	Medtr5g079740.1	Proteasome subunit beta type	0.000198925	2.06328	proteasome subunit beta protein
Medtr5g005120.1	Medtr5g005120.1	Mitotic checkpoint protein BUB3	0.00227376	2.06292	mitotic checkpoint protein BUB3
TC190248	Medtr1g073790.1	MATH domain-containing protein	0.000368312	2.06214	meprin and TRAF (MATH)-like domain protein mRNA
Medtr6g077680.1	Medtr6g077680.1	Mitochondrial protein putative	0.00229455	2.06092	DNA replication factor CDT1-like protein
contig_62163_1.1	Medtr1g054990.1		0.000156523	2.05902	hypothetical protein
BT140067.1	Medtr7g024320.2	act domain protein	0.000208373	2.056	ACT domain protein mRNA
Medtr1g006220.1		NADHubiquinone oxidoreductase chain	0.00262992	2.05473
Medtr2g028480.1	Medtr2g028480.1	Endoglucanase	0.00036805	2.05374	membrane-anchored endo-1,4-beta-glucanase
TC191326	Medtr7g053160.1	Ribosomal protein S6e	0.00197453	2.05287	40S ribosomal protein S6-2 mRNA
TC185226	Medtr2g079990.1	NAC4 protein	0.00283168	2.05249	NAC transcription factor-like protein mRNA
BQ150801		LacZalpha peptide	0.00240647	2.05217
Medtr4g068560.1	Medtr4g068560.1	hypothetical protein	0.00022804	2.05136	hypothetical protein
TC187213	Medtr2g036600.2	Lysyl-tRNA synthetase class2	0.000268314	2.05121	lysine-tRNA ligase-like protein mRNA
Medtr2g063000.1	Medtr2g063000.1	Serine carboxypeptidase II2	0.000832706	2.05017	serine carboxypeptidase-like protein
Medtr1g095910.1	Medtr1g095910.1	hypothetical protein	0.000277305	2.05008	golgi-to-ER traffic-like protein
TC191897	Medtr2g072190.1	hydroxyacylglutathione hydrolase	0.00276801	2.04498	hydroxyacylglutathione hydrolase mRNA
Medtr7g108870.1	Medtr7g108870.1	WD repeat-containing protein-like protein	0.00268736	2.04391	transducin/WD40 repeat protein
contig_83911			0.00250208	2.04311
TC175739	Medtr4g063060.1	Ribosomal protein L23	0.00273979	2.03938	60S ribosomal protein L23a-2 mRNA
TC192517	Medtr8g463760.2	Malate dehydrogenase precursor	0.000244465	2.03637	malate dehydrogenase mRNA
contig_49835_1.1	Medtr7g094680.1	Small nuclear ribonucleoprotein Sm D1	0.000528109	2.03523	small nuclear ribonucleoprotein
TC188032	Medtr8g044150.1	vacuolar protein sorting-associated protein 36	0.00295052	2.03362	vacuolar protein sorting protein, putative partial mRNA
Medtr7g061010.1	Medtr7g061010.1	Fbox protein	0.000281958	2.03361	F-box protein interaction domain protein
Medtr4g127670.1	Medtr4g127670.1	Peroxidase	0.00200757	2.03305	class III peroxidase
TC179921	Medtr8g087470.1	Fasciclin-like AGP 15	0.00285833	2.03075	fasciclin domain protein mRNA
TC182410	Medtr3g040810.1	Cdc2MsC protein	0.00247528	2.03026	cyclin-dependent kinase C-2 mRNA
Medtr4g071180.1	Medtr4g071180.1	Histone H2B	7.99756e-05	2.02955	core histone H2A/H2B/H3/H4
Medtr4g095360.1	Medtr4g095360.1	Subtilisin-like protease	0.000264642	2.02899	subtilisin-like serine protease
Medtr8g069470.1	Medtr8g069470.1	Protein TRANSPARENT TESTA	0.00400575	2.0281	MATE efflux family protein
contig_8607			0.00306195	2.02792
Medtr4g115330.1	Medtr4g115330.1	Seed imbibition protein	0.000391816	2.02746	raffinose synthase or seed inhibition protein
TC182126	Medtr1g081620.1	Cysteine synthase	0.00121197	2.0229	O-acetylserine (thiol) lyase mRNA
Medtr2g035020.1	Medtr2g035020.1	CytokininOglucosyltransferase	0.000580658	2.02239	UDP-glucosyltransferase family protein
TC192700	Medtr4g021730.1	Type 1 metallothionein	0.00314678	2.02214	metallothionein mRNA
Medtr4g059680.1	Medtr4g059680.1	Betagalactosidase	0.00331065	2.02168	beta-galactosidase
AL376018	Medtr2g072190.1	persulfide dioxygenase ethe1 mitochondrial	0.000180118	2.02056	hydroxyacylglutathione hydrolase mRNA
Medtr4g076100.1	Medtr4g076100.1	Aminotransferase y4uB	0.000224799	2.01968	gamma-aminobutyrate transaminase
Medtr6g029330.1	Medtr6g029330.1	hypothetical protein	0.00106521	2.01954	transmembrane protein, putative
Medtr8g091660.1	Medtr8g091660.1	Alanineglyoxylate aminotransferase-like protein	0.000449174	2.01543	alanine-glyoxylate aminotransferase-like protein
Medtr2g093980.1	Medtr2g093980.1	Fasciclin-like arabinogalactan protein	0.00207377	2.01314	fasciclin domain protein
Medtr4g132790.1	Medtr4g132790.1	hypothetical protein	0.0039199	2.01073	hypothetical protein
JL868263.1	Medtr6g011360.1	probable phosphoribosylformylglycinamidine chloroplastic mitochondrial	0.00198729	2.00926	phosphoribosylformylglycinamidine synthase mRNA
TC173530	Medtr4g123810.1	Sadenosylmethionine synthetase	0.000332501	2.0084	S-adenosylmethionine synthase-like protein mRNA
Medtr3g035620.1	Medtr3g035620.1	hypothetical protein	0.00140373	2.00835	hypothetical protein
TC178689	Medtr8g028710.1	protein chloroplastic-like	0.00137749	2.00798	plant/F1M20-13 protein mRNA
Medtr4g101280.1	Medtr4g101280.1	14 kDa prolin-rich protein DC2.15	0.000169358	2.00695	Lipid transfer protein
TC182594	Medtr7g029015.1	transporter mch1	0.00384942	2.00573	nodulin-like/MFS transporter mRNA
TC193848	Medtr1g018200.1	Betagalactosidase	0.000504603	2.00542	beta-like galactosidase mRNA
Medtr1g031080.1	Medtr1g031080.1	hypothetical protein	0.00394472	2.0052	core-2/I-branching enzyme
Medtr2g038080.1	Medtr2g038080.1	hypothetical protein	0.00298518	2.00477	inactive purple acid phosphatase-like protein
TC179136	Medtr2g044550.1	A-rich interaction region; Zinc finger FYVEPH-type	0.00374738	2.00462	ARID/bright DNA-binding domain protein mRNA
Medtr1g005050.1	Medtr0082s0050.1	hypothetical protein	0.00353921	2.00208	hypothetical protein
Medtr5g057990.1	Medtr5g057990.1	AlphaDxylosidase	0.000548497	2.00064	alpha-glucosidase
Medtr7g082520.1	Medtr7g082520.1	hypothetical protein	0.00298347	1.99895	50S ribosomal-like protein, putative
TC180913	Medtr4g122960.1	serine carboxypeptidase-like 33	0.00261681	1.99887	serine carboxypeptidase-like protein partial mRNA
BT053319.1	Medtr3g051950.1	translation factor sui1	0.000640851	1.99871	eukaryotic translation initiation factor SUI1 mRNA
contig_51356			0.00331331	1.9986
BT146875.1	Medtr8g464460.1	proteasome subunit alpha type-6	0.00338836	1.99826	proteasome subunit alpha type-6-A protein mRNA
Medtr5g026390.1	Medtr5g026390.1	hypothetical protein	0.00351804	1.99724	hypothetical protein
Medtr4g063060.1	Medtr4g063060.1	60S ribosomal protein L23a	6.48126e-07	1.99495	60S ribosomal protein L23a-2
Medtr2g089340.1	Medtr2g089340.1	Dihydroxyacid dehydratase	0.000937665	1.99178	dihydroxyacid dehydratase
Medtr1g031150.1	Medtr1g031150.1	Nudix hydrolase	0.00124778	1.99021	nudix hydrolase-like protein
Medtr8g040190.1	Medtr8g040190.1	hypothetical protein	0.00126387	1.98883	plant/MOJ9-14 protein
Medtr4g053440.1	Medtr4g053440.1	Zinc finger A20 and AN1 domain-containing stressassociated protein	0.00409017	1.98861	zinc finger A20 and AN1 domain stress-associated protein
TC185647	Medtr4g103810.1	Protein kinase	0.00239461	1.98581	cyclin-dependent kinase mRNA
TC188013	Medtr6g087780.1		0.0036012	1.98264	hypothetical protein mRNA
contig_56186_1.1	Medtr4g120220.1	Dihydrolipoyllysineresidue acetyltransferase pyruvate dehydrogenase complex component	0.000328853	1.98191	2-oxoacid dehydrogenase acyltransferase family protein
Medtr8g087380.1	Medtr4g053120.1	Ferredoxin6	0.000451406	1.98098	2Fe-2S ferredoxin superfamily protein
TC188197	Medtr4g120220.1	lipoamide acyltransferase component of branched-chain alpha-keto acid dehydrogenase mitochondrial	0.000548065	1.97871	2-oxoacid dehydrogenase acyltransferase family protein mRNA
Medtr5g035610.1	Medtr5g035610.1	hypothetical protein	0.00143027	1.97844	transmembrane protein, putative
Medtr8g032010.1	Medtr8g032010.1	neomenthol dehydrogenase	0.00381958	1.97725	NAD(P)-binding rossmann-fold protein
Medtr8g021020.1	Medtr8g021020.1	Lipoxygenase	0.00372306	1.97632	linoleate lipoxygenase
Medtr8g074040.1	Medtr8g074040.1	2succinylbenzoateCoA ligase	0.00233316	1.97575	long-chain acyl-CoA synthetase
Medtr3g082100.1	Medtr3g082100.1	Proline rich protein	0.000116629	1.97561	Lipid transfer protein
Medtr8g087450.1	Medtr8g087450.1	Fasciclin-like arabinogalactan protein	0.00034285	1.9735	fasciclin domain protein
TC189828	Medtr7g094500.1	U6 snrna-associated sm-like protein lsm2	0.000274152	1.97148	u6 snRNA-associated-like-Smprotein mRNA
TC174263	Medtr5g088270.1	AKIN beta1	0.00166378	1.9703	SNF1-related kinase regulatory beta protein mRNA
Medtr6g054890.1	Medtr6g054890.1	Membrane steroidbinding protein	0.000324717	1.96857	cytochrome b5-like heme/steroid-binding domain protein
Medtr4g031800.1	Medtr4g031800.1	UDPglucuronosyltransferase 2B5	0.000394484	1.96598	flavonoid glucosyltransferase
contig_69163_1.1	Medtr8g463920.1	Phosphoenolpyruvate carboxylase	0.000372797	1.96492	phosphoenolpyruvate carboxylase
Medtr2g025780.1	Medtr2g025780.1	hypothetical protein	2.26281e-15	1.96479	hypothetical protein
Medtr3g116270.1	Medtr3g116270.1	BURP domain-containing protein	0.000510674	1.96406	BURP domain protein
TC192277	Medtr1g030750.1	Quinolinate phosphoribosyltransferase	0.00168275	1.96342	quinolinate phosphoribosyltransferase, putative mRNA
Medtr4g113600.1	Medtr4g113600.1	hypothetical protein	0.00049399	1.9632	plant/MSJ11-3 protein, putative
contig_51971_1.1	Medtr0045s0110.1	DUF642 family protein	0.00108328	1.9608	DUF642 family protein
contig_53540_3.1	Medtr1g107330.1	Lipase	0.00143704	1.96046	triacylglycerol lipase-like protein
Medtr4g009950.1	Medtr4g009950.1	hypothetical protein	0.00176074	1.95007	VQ motif protein
Medtr3g009740.1	Medtr3g009740.1	WPP domaininteracting protein	0.00123844	1.94972	WPP domain interacting protein, putative
Medtr8g018150.1	Medtr8g018150.1	hypothetical protein	0.00066561	1.94917	nucleolar GTP-binding-like protein
Medtr2g034720.1	Medtr2g034720.1	Beta xylosidase	0.000760052	1.94431	alpha-L-arabinofuranosidase/beta-D-xylosidase
TC174658	Medtr7g069540.1	Pyruvate decarboxylase isozyme 2	0.000392191	1.94378	pyruvate decarboxylase mRNA
Medtr7g079110.1	Medtr7g079110.1	hypothetical protein	0.000892363	1.94245	heavy metal transport/detoxification superfamily protein
Medtr7g005380.1	Medtr7g005380.1	Pyruvate dehydrogenase E1 component subunit beta	0.000870325	1.93484	pyruvate dehydrogenase E1 beta subunit
Medtr2g103490.1	Medtr2g103490.1	Metallothiol transferase fosB	0.000836154	1.9348	lactoylglutathione lyase/glyoxalase I family protein
contig_244797_1.1	Medtr1g052175.1	Sformylglutathione hydrolase	0.000538145	1.9302	S-formylglutathione hydrolase
Medtr5g074290.1	Medtr5g074290.1	hypothetical protein	0.00242593	1.92837	DUF4228 domain protein
TC177011	Medtr8g088860.1	glutelin type-b-like protein	0.000877908	1.92726	glutelin type-B-like protein mRNA
TC188340	Medtr7g111450.1	hydrophobic protein rci2b	0.000450501	1.925	low temperature and salt responsive family protein partial mRNA
Medtr4g059780.1	Medtr4g059780.1	Fasciclin-like arabinogalactan protein	0.0024177	1.92234	fasciclin domain protein
BQ123833	Medtr1g067490.1	60s ribosomal protein l35-like	0.000474231	1.92194	60S ribosomal L35-like protein mRNA
contig_56075			0.00378372	1.92073
TC192827	Medtr4g106690.1	Ubiquitin carrier protein	0.000493979	1.92007	ubiquitin-conjugating enzyme partial mRNA
Medtr2g008960.1	Medtr2g008960.1	hypothetical protein	0.00395457	1.91969	transmembrane protein, putative
TC174914	Medtr7g020820.1	Proline dehydrogenase	0.00191766	1.91663	proline dehydrogenase mRNA
TC184778	Medtr3g108240.2	Zinc finger RIN-type; Zinc finger CH-type	0.000440695	1.90962	CHY and CTCHY and RING-type zinc finger protein mRNA
Medtr4g059320.1	Medtr4g059320.1	hypothetical protein	0.00237599	1.90935	senescence regulator
contig_60505_1.1	Medtr3g067585.1	Pollenspecific C2 domain -containing protein	0.000946187	1.90907	calcium-dependent lipid-binding (CaLB domain) family protein
TC181063	Medtr6g087140.1	ninja-family protein mc410	0.000657748	1.90711	ninja-family protein mc410 partial mRNA
Medtr2g017950.1	Medtr2g017950.1	Fasciclin-like arabinogalactan protein	0.000671101	1.9071	fasciclin domain protein
TC177054	Medtr1g069255.1	GlutaredoxinC5 chloroplast precursor	0.00372691	1.90603	glutaredoxin C4 mRNA
Medtr2g008220.1	Medtr2g008220.1	Glucosyltransferase	0.00134503	1.90363	UDP-glucosyltransferase family protein
Medtr5g071360.1	Medtr5g071360.1	Asparagine synthetase	0.00127518	1.90257	asparagine synthetase [glutamine-hydrolyzing protein
contig_82969_1.1	Medtr7g081815.1	Ethylene responsive transcription factor 1b	0.000892068	1.89958	AP2-domain DNA-binding protein
contig_162551_3.1	Medtr4g064993.1	class I heat shock protein	0.00177471	1.89854	17.5 kDa class I heat shock protein
Medtr5g075070.1	Medtr5g075070.1	hypothetical protein	0.00295108	1.89577	methyltransferase-like protein
Medtr3g080410.1	Medtr3g080410.1	Glucan endo13betaglucosidase	0.00133702	1.89475	glycoside hydrolase family 17 protein
contig_66220_2.1	Medtr7g095230.1	Nonspecific lipidtransfer protein	0.00203996	1.89412	Lipid transfer protein
contig_239085_1.1	Medtr6g045643.1	SRC2	0.00303798	1.88709	C2 domain protein
Medtr3g061090.1	Medtr3g061090.1	Speckl-type POZ protein-like A	0.00183762	1.88409	BTB/POZ domain plant protein
Medtr5g022970.1	Medtr5g022970.1	hypothetical protein	0.00120747	1.88222	hypothetical protein
Medtr4g019090.1	Medtr4g019090.1	Tubulin beta chain	0.00379686	1.87834	tubulin beta-1 chain
TC173232	Medtr8g076020.1	Helixturnhelix Fi-type	0.00231405	1.87756	calcium-dependent kinase CPK1 adapter protein, putative mRNA
contig_82657_1.1	Medtr7g105260.1	RNA binding protein	0.00148652	1.87361	RNA-binding (RRM/RBD/RNP motif) family protein
TC178203	Medtr1g050512.1	enhancer of polycomb-like transcription factor isoform 1	0.00366603	1.87321	enhancer of polycomb-like transcription factor protein mRNA
TC195068	Medtr5g089300.1	PremRNA branch site p14-like protein	0.00137296	1.87103	Pre-mRNA branch site p14-like protein mRNA
TC175396	Medtr5g075580.1	Ubiquitin carrier protein	0.00233672	1.8703	ubiquitin-conjugating enzyme E2 mRNA
Medtr6g092660.1	Medtr6g092660.1	Cytidine deaminase	0.00102654	1.8662	homotetrameric cytidine deaminase
contig_57519			0.00389832	1.86553
Medtr4g127370.1	Medtr4g127370.1	Macrophage migration inhibitory factor-like protein	0.00320409	1.86058	alpha-L-fucosidase
Medtr3g104560.1	Medtr3g104560.1	Cytochrome P450 71B10	0.00336296	1.85959	cytochrome P450 family protein
TC176362	Medtr4g071000.1	Transcription factor homolog BTF3-like protein	0.000614874	1.85566	BTF3b-like transcription factor mRNA
TC178551	Medtr7g092450.1	DNAdirected RNA polymerase 14 to 18 kDa subunit	0.00102757	1.85297	DNA-directed RNA polymerase I, II mRNA
contig_51973_1.1	Medtr7g096520.1	Deoxyhypusine hydroxylase	0.00401066	1.8529	deoxyhypusine hydroxylase
TC175873	Medtr1g057650.1	nc domain-containing isoform 1	0.00113341	1.85162	lecithin retinol acyltransferase mRNA
TC173279	Medtr4g095450.1	Peroxidase2 precursor	0.00119963	1.84792	class III peroxidase mRNA
contig_52896_2.1	Medtr7g096650.1	basic helixloophelix protein putative	0.00407607	1.84501	bHLH transcription factor-like protein
Medtr5g059940.1	Medtr5g059940.1	Mitogenactivated protein kinase kinase kinase	0.00329205	1.84113	MAP kinase
contig_71909_1.1		Albumin2	0.00381536	1.83246
Medtr1g024120.1		PHD finger-like domain-containing protein 5A	0.00168129	1.83242
TC181796	Medtr4g125720.1	ubp1-associated proteins 1c	0.00179674	1.82818	zinc ion-binding protein mRNA
Medtr7g090180.1	Medtr7g090180.1	Methyltransferase putative	0.00278987	1.82639	S-adenosylmethionine-dependent methyltransferase
TC181107	Medtr5g078215.1	Gibberellin regulated protein	0.00212253	1.82585	GASA/GAST/Snakin mRNA
Medtr5g023060.1	Medtr5g023060.1	Scaffold attachment factor B1	0.0017807	1.82548	RNA-binding (RRM/RBD/RNP motif) family protein
Medtr2g020240.1	Medtr2g020240.1	Betaamylase	0.00249838	1.82147	beta-amylase
contig_52282_2.1	Medtr8g096880.1	UDPglucose 4epimerase	0.00169327	1.8205	UDP-D-glucose/UDP-D-galactose 4-epimerase
Medtr2g101770.1	Medtr2g101770.1	30S ribosomal protein S17	0.00137132	1.81913	30S ribosomal protein S17
TC189461	Medtr6g007975.1	senescence-associated protein	0.0023577	1.81589	senescence-associated protein mRNA
TC183005	Medtr7g094680.1	Small nuclear riboprotein SmD1	0.00250269	1.81179	small nuclear ribonucleoprotein mRNA
Medtr6g091630.1	Medtr6g091630.1	60S ribosomal protein L31	2.51631e-05	1.80604	60S ribosomal protein L31B
TC198895	Medtr1g047210.1	3-ketoacyl- thiolase peroxisomal	0.00285654	1.80554	3-ketoacyl-CoA thiolase 2, peroxisomal-like protein mRNA
Medtr3g005520.1	Medtr3g005520.1	Eukaryotic translation initiation factor 1A	0.00301501	1.79297	eukaryotic translation initiation factor 1A-like protein
TC174373	Medtr1g038920.2	Peptidase dimerisation	0.00179894	1.79085	N-acyl-L-amino-acid amidohydrolase mRNA
TC181601	Medtr5g019720.1	hva22-like protein k	0.00390138	1.79002	TB2/DP1, HVA22 family protein mRNA
Medtr4g055270.1	Medtr4g055270.1	Ribosome biogenesis protein rlp24	0.00227097	1.77951	ribosome biogenesis RLP24-like protein
Medtr3g092600.1	Medtr3g092600.1	60S acidic ribosomal protein P1	0.00181842	1.77918	60S acidic ribosomal protein
Medtr8g038460.1	Medtr8g038460.1	Histone H4	0.00354706	1.77271	histone H4 domain protein
contig_240351_1.1	Medtr4g088735.1	pistil extensin-like protein	0.00245693	1.77177	pollen Ole e I family allergen
Medtr1g115870.1	Medtr1g115870.1	Chalconeflavonone isomerase	0.00249838	1.767	chalcone-flavanone isomerase family protein
contig_242081_1.1		Peroxidase	0.0037111	1.75458
contig_75753_1.1	Medtr3g462970.1	Phosphomethylpyrimidine synthase	0.00278758	1.74561	thiamine biosynthesis protein ThiC
Medtr2g028730.1	Medtr2g028730.1	TRM112-like protein	0.00266525	1.74179	Trm112p-like protein
Medtr2g084000.1	Medtr2g084000.1	Peroxidase	0.00331195	1.73591	lignin biosynthetic peroxidase
TC176559	Medtr2g005570.1	Elongation factor 1 gamma chain	0.000990997	1.72787	translation elongation factor EF1B, gamma chain mRNA
Medtr3g070930.1	Medtr3g070930.1	Ribosomal protein L1	0.000108056	1.72119	ribosomal protein L1p/L10e family protein
contig_74989_1.1	Medtr3g437680.1	Eukaryotic translation initiation factor 5A4	0.00409528	1.70744	eukaryotic translation initiation factor 5A4
Medtr4g021720.2		Metallothionein-like protein	0.000627198	1.62918
contig_238598_1.1	Medtr1g032450.1	30S ribosomal protein S5	0.00278695	1.60587	40S ribosomal protein S2-4
Medtr3g106580.1	Medtr3g106585.1	Protease inhibitor	0.00225431	1.58198	Kunitz type trypsin inhibitor
TC173310	Medtr7g059170.1	60s ribosomal protein l7-1	0.00185016	1.54323	60S ribosomal protein L7 partial mRNA
BT135925.1	Medtr6g021805.1	elongation factor 1-alpha	0.00178886	1.5157	GTP-binding elongation factor Tu family protein mRNA
Medtr4g059400.1	Medtr4g059400.1	60S ribosomal protein L12	0.000369777	1.46695	60S ribosomal L12-like protein
TC192377		Elongation factor 1alpha	0.00282897	-1.47256
Medtr8g037800.1	Medtr8g037800.1	hypothetical protein	0.00145581	-1.56247	transmembrane protein, putative
Medtr2g035320.1	Medtr2g035320.1	ABAresponsive protein ABR17	0.000134066	-1.61464	ABA-responsive protein
Medtr2g032700.1	Medtr2g032700.1	hypothetical protein	0.00326884	-1.71972	complex 1 protein, LYR family protein
contig_90783_1.1	Medtr1g034060.1	Flavonol synthaseflavanone 3hydroxylase	0.00264354	-1.72021	gibberellin 2-beta-dioxygenase
Medtr2g029850.1	Medtr2g029850.1	Peroxidase	0.0039144	-1.721	peroxidase family protein
contig_74499_1.1	Medtr4g095660.1	Formamidase	0.00319259	-1.72618	acetamidase/formamidase, putative
TC176000		DVL10	0.00385581	-1.73415
Medtr6g059530.1	Medtr6g059530.1	Kunit-type trypsin inhibitor-like 2 protein	0.000240134	-1.74333	Kunitz type trypsin inhibitor / Alpha-fucosidase
contig_54863_1.1	Medtr3g435170.1	Endoplasmic reticulum membrane protein YGL010W	0.00275965	-1.75241	YGL010w-like protein
TC176166	Medtr2g029850.1	Peroxidase precursor	0.000457126	-1.75259	peroxidase family protein mRNA
Medtr5g012000.1	Medtr5g012000.1	Pectinesterase	0.00363901	-1.76166	plant invertase/pectin methylesterase inhibitor
TC175761	Medtr8g085570.1	mediator of rna polymerase ii transcription subunit 10b-like isoform x1	0.00313929	-1.76934	mediator of RNA polymerase II transcription subunit 10 partial mRNA
Medtr7g065210.1	Medtr7g065210.1	Protease inhibitorseed storageLTP family protein	4.13879e-05	-1.77023	Lipid transfer protein
Medtr2g048210.1	Medtr2g048210.1	Protein phosphatase 1 regulatory subunit	0.00404129	-1.78171	outer arm dynein light chain 1
Medtr4g005750.1	Medtr4g005750.1	4coumarate CoA ligase	0.00300639	-1.78673	4-coumarate:CoA ligase-like protein
TC182913	Medtr4g125940.1	Peroxidase	0.00290408	-1.79038	peroxidase family protein mRNA
TC200556	Medtr5g012260.1	Sperm-specific H1protamine--like protein type 1 precursor	0.00306826	-1.80503	PPR superfamily protein, putative partial mRNA
Medtr1g050640.1	Medtr1g050640.1	Xylem serine proteinase	0.00249919	-1.81147	peptidase inhibitor I9
TC188090	Medtr8g445380.1	protein complex coatmer beta subunit	0.00201764	-1.82035	hypothetical protein partial mRNA
TC184691	Medtr3g081170.1		0.00151799	-1.82568	heat shock 70 kDa protein mRNA
Medtr2g088980.1	Medtr2g088980.1	Cystein-rich repeat secretory protein	0.00153003	-1.84264	cysteine-rich RLK (receptor-like kinase) protein
TC176503	Medtr8g015220.1	inositol oxygenase 1-like	0.00102302	-1.84382	myo-inositol oxygenase mRNA
BT136202.1	Medtr8g014360.1	abc transporter g family member 29-like	0.00167728	-1.84724	drug resistance transporter-like ABC domain protein mRNA
Medtr2g026080.1	Medtr2g026080.1	Auxininduced in root cultures protein	0.00185751	-1.85127	auxin-responsive family protein
TC186448	Medtr4g064005.1	Probable histone H2A.3	0.00230858	-1.85494	core histone H2A/H2B/H3/H4 mRNA
Medtr4g133620.1	Medtr4g133620.1	hypothetical protein	0.00183022	-1.86442	auxin-responsive family protein
contig_56620_2.1	Medtr3g051770.1	Calcium dependent protein kinase	0.00311589	-1.86816	calmodulin-domain kinase CDPK protein
TC182797	Medtr5g005170.1	somatic embryogenesis receptor kinase 2-like	0.00173668	-1.86878	LRR receptor-like kinase family protein mRNA
TC198886	Medtr4g048530.1	trafficking protein particle complex subunit 1	0.00101712	-1.87956	trafficking protein particle complex subunit-like protein mRNA
TC188889	Medtr3g089977.1	Alcohol dehydrogenase 1	0.00214233	-1.87994	zinc-binding alcohol dehydrogenase family protein mRNA
contig_11359_1.1	Medtr8g071150.1	Transmembrane protein 45B	0.00367927	-1.88592	transmembrane 45B-like protein
Medtr5g063620.1	Medtr5g063620.1	Histone H4	0.0021991	-1.91245	histone H4 domain protein
TC180242	Medtr8g012775.1	Lowmolecularweight cystein-rich protein LCR78 precursor	0.000958816	-1.92603	Defensin-like protein mRNA
contig_59192_1.1	Medtr2g084875.1	Prephenate dehydratase	0.0032824	-1.9265	arogenate/prephenate dehydratase
Medtr7g086770.1	Medtr7g086770.1	hypothetical protein	0.00345095	-1.92654	transmembrane protein, putative
contig_110254_1.1	Medtr3g012440.1	CXE carboxylesterase	0.00410805	-1.9278	CXE carboxylesterase
Medtr3g116410.1	Medtr3g116410.1	BURP domain-containing protein	0.00132596	-1.9312	dehydration-responsive RD22-like protein
BT145742.1	Medtr8g012775.1	defensin-like protein	0.00187789	-1.93196	Defensin-like protein mRNA
TC184542	Medtr2g089945.1	T9A4.6 protein	0.000592319	-1.9347	wound-responsive family protein mRNA
Medtr4g051370.1	Medtr4g051370.1	Photosystem II CP47 chlorophyll apoprotein	0.000104462	-1.93925	photosystem II CP47 chlorophyll A apoprotein
Medtr7g090300.1	Medtr7g090300.1	Adipocyte plasma membraneassociated protein	0.00248593	-1.94025	strictosidine synthase family protein
Medtr8g098320.1	Medtr8g098320.1	DNAdamagerepairtoleration protein DRT102	0.00201041	-1.94149	DNA-damage-repair/toleration protein DRT102
TC183087	Medtr2g035440.1	Dreg2 -like protein	0.00117429	-1.94372	haloacid dehalogenase-like hydrolase domain protein mRNA
TC174188	Medtr5g011990.1	adenosine trna methylthiotransferase	0.00212436	-1.9442	hypothetical protein mRNA
contig_85648_1.1	Medtr3g081090.1	DCD (development and cell death) domain protein	0.00382669	-1.95391	DCD (development and cell death) domain protein
TC186257	Medtr6g047880.1	Albumin 1 precursor	0.00216648	-1.9584	albumin I mRNA
Medtr5g070360.1	Medtr5g070360.1	Nonspecific lipidtransfer protein	0.000527494	-1.96201	Lipid transfer protein
BT135449.1	Medtr7g065210.1	protease inhibitor seed storage ltp family protein	0.000820958	-1.96241	Lipid transfer protein mRNA
contig_51843			0.00366732	-1.9625
TC188875	Medtr4g117450.2	Similarity to endo1	0.000717567	-1.96446	endo-1,3-1,4-beta-D-glucanase-like protein mRNA
BT136212.1	Medtr8g079485.1	60s ribosomal protein l38	0.00378062	-1.96671	60S ribosomal protein L38A mRNA
Medtr3g027240.1	Medtr3g027240.1	hypothetical protein	0.00392622	-1.96699	transmembrane protein, putative
Medtr3g014660.1	Medtr3g014660.1	Short internodes	0.00382344	-1.96717	LRP1 carboxy-terminal domain protein
Medtr5g017850.1	Medtr5g017850.1	Peroxidase	0.000646811	-1.96819	class III peroxidase
TC188266	Medtr8g091280.1	bifunctional aspartate aminotransferase and glutamate aspartate-prephenate aminotransferase-like	0.000406631	-1.96864	aspartate aminotransferase mRNA
Medtr6g090070.1	Medtr6g090070.1	Acid phosphatase-like protein	0.00028894	-1.96939	plant acid phosphatase
TC180758	Medtr4g082340.5	csc1-like protein at1g69450	0.00147556	-1.97066	ERD (early-responsive to dehydration stress) family protein mRNA
Medtr7g080370.1	Medtr7g080370.1	Calreticulin3	0.0020808	-1.97261	calreticulin
TC181260	Medtr3g081090.1	DCD (development and cell death) domain protein	0.00208843	-1.9756	DCD (development and cell death) domain protein partial mRNA
Medtr5g030690.1	Medtr5g030690.1	Zinc finger protein	0.00367561	-1.97886	zinc finger, C3HC4 type (RING finger) protein
Medtr7g021690.1	Medtr7g021685.1	30S ribosomal protein S15	0.000289079	-1.97951	aldo/keto reductase family oxidoreductase
Medtr1g079490.1	Medtr1g079490.1	Germin-like protein subfamily 1 member	4.72296e-07	-1.98023	germin family protein
TC177856	Medtr2g009720.2	Glutamine amidotransferase classI	0.00187386	-1.98098	class I glutamine amidotransferase mRNA
TC178979	Medtr1g016970.1	exonuclease 3 -5 domain-containing protein 1	0.00372365	-1.98372	3-5 exonuclease mRNA
Medtr8g089110.1	Medtr8g089110.1	Basic blue protein	0.000509454	-1.98863	basic blue-like protein
contig_89063_1.1	Medtr4g088400.1	Cytochrome P450	0.00253751	-1.99376	cytochrome P450 family protein
JL878924.1	Medtr3g107470.1	probable sugar phosphate phosphate translocator at5g25400	0.00358648	-2.00031	nucleotide/sugar transporter family protein mRNA
TC176301	Medtr8g045735.1	Ripeningrelated protein	0.0022243	-2.00539	polyketide cyclase/dehydrase and lipid transporter mRNA
TC181277	Medtr4g121860.1	gtp-binding protein sar1a	0.00368362	-2.00653	Ras-related small GTP-binding family protein mRNA
Medtr2g008110.1	Medtr2g008110.1	Nodulin-like protein	0.00169158	-2.0097	vacuolar iron transporter-like protein
TC187031	Medtr1g107350.1	Isoflavonoid glycosyltransferase	0.00087416	-2.01036	limonoid UDP-glucosyltransferase-like protein mRNA
TC175334	Medtr7g108830.1	universal stress protein a-like protein	0.00359888	-2.01523	universal stress family protein mRNA
TC186039	Medtr7g084760.1	Xyloglucan endotransglycosylase C terminal	0.00257428	-2.01795	xyloglucan endotransglucosylase/hydrolase family protein mRNA
BT148770.1	Medtr4g108100.1	muscle m-line assembly protein unc-89-like isoform x1	0.00410883	-2.0181	hypothetical protein mRNA
Medtr7g109540.1	Medtr7g109540.1	Cytochrome c oxidase subunit 5C	0.00267563	-2.01945	cytochrome C oxidase subunit 5C
TC179602	Medtr3g045770.1	serine carboxypeptidase-like 18	0.00295402	-2.02941	serine carboxypeptidase-like protein mRNA
contig_74648			0.00331505	-2.03248
TC178634	Medtr7g080270.1	glutamine--fructose-6-phosphate aminotransferase	0.00263143	-2.033	glucosamine-fructose-6-phosphate aminotransferase mRNA
Medtr6g090440.1	Medtr6g090500.1	hypothetical protein	0.00122189	-2.03345	DNA-directed RNA polymerase I, II
Medtr6g092430.1	Medtr6g092430.1	Fbox family3	0.00269766	-2.0342	F-box/RNI superfamily protein
contig_12945_1.1	Medtr6g047750.1	Scarecrow-like 1 transcription factor	0.0010442	-2.03739	GRAS family transcription factor
contig_75244_1.1	Medtr1g071920.1	heat shock 22 kda	0.0033498	-2.03753	heat shock 22 kDa protein, putative
Medtr7g051450.1	Medtr7g051450.1	hypothetical protein	0.000587548	-2.03837	embryo defective 2752 protein
contig_81568_1.1	Medtr8g432510.1	Mitogenactivated protein kinase	0.000930433	-2.0405	shaggy-like kinase
Medtr2g014760.1	Medtr2g014760.1	GlutaredoxinC9	0.00132676	-2.04265	glutaredoxin-C1 protein
Medtr4g055310.1	Medtr4g055310.1	Arogenate dehydrataseprephenate dehydratase	0.00031259	-2.04461	arogenate/prephenate dehydratase
contig_61881_1.1	Medtr1g029610.1	Receptor-like kinase	0.000647725	-2.04465	receptor-like kinase plant-like protein, putative
contig_103756_1.1	Medtr6g034975.1	Integral membrane protein	0.00389528	-2.04512	vacuolar iron transporter-like protein
Medtr6g060660.1	Medtr6g060660.1	hypothetical protein	0.00104399	-2.05057	transmembrane protein, putative
JL888198.1	Medtr1g090340.1		0.0014198	-2.05075	hypothetical protein mRNA
TC188039	Medtr2g086610.1	40S ribosomal protein S252	0.00131593	-2.05175	ribosomal protein S25 mRNA
TC173102	Medtr7g076190.1	Cyclin-like Fbox	0.00232256	-2.05326	cyclin-like F-box protein mRNA
contig_172102_1.1	Medtr4g125940.1	Peroxidase	0.000710124	-2.06577	peroxidase family protein
Medtr1g102370.1	Medtr1g102370.1	Transcription factor bHLH36	0.0014852	-2.07009	transcription factor
TC173616		asparagine synthetase	0.00147186	-2.07199
Medtr6g078070.1	Medtr6g078070.1	Kunit-type trypsin inhibitor alpha chain	0.00342908	-2.07622	Kunitz type trypsin inhibitor / miraculin
BG588084	Medtr4g050140.1	CXE carboxylesterase	0.00201869	-2.07638	carboxylesterase mRNA
Medtr7g109390.1	Medtr7g109390.1	Betaxylosidase	0.000575679	-2.07752	alpha-L-arabinofuranosidase/beta-D-xylosidase
Medtr7g109410.1	Medtr7g109410.1	hypothetical protein	0.0029272	-2.07803	multidrug resistance protein ABC transporter family protein
Medtr7g012330.1	Medtr7g012330.1	Cytochrome P450 71B37	0.00113357	-2.08112	cytochrome P450 family 71 protein
Medtr5g030500.1	Medtr5g030500.1	Abscisic acid receptor PYR1	0.000150762	-2.08199	abscisic acid receptor PYR1-like protein
TC195717	Medtr4g133410.5	Natural resistanceassociated macrophage protein	0.000385983	-2.08335	PPR containing protein, putative mRNA
Medtr2g029040.1	Medtr2g029040.1	hypothetical protein	0.000599702	-2.08501	brain and reproductive organ-expressed protein
contig_57581_1.1	Medtr3g467360.1	Phytoalexin deficient	0.000786226	-2.09289	senescence-associated protein
BQ143986	Medtr4g088400.1	cytochrome p450 family protein	0.00189007	-2.09312	cytochrome P450 family protein mRNA
Medtr4g069940.1	Medtr4g069940.1	Glucan endo13betaglucosidase	0.00053867	-2.09852	glucan endo-1,3-beta-glucosidase-like protein
TC173670	Medtr3g083370.1	1aminocyclopropanecarboxylic acid oxidase	0.000627054	-2.09858	1-aminocyclopropane-1-carboxylate oxidase mRNA
Medtr3g009020.1	Medtr3g009020.1	Glucan 13betaglucosidase	0.00170527	-2.10146	glycoside hydrolase family 5 protein
contig_61715			0.00348529	-2.10303
contig_114818_1.1	Medtr1g115195.1	Glutathione Stransferase	0.00174928	-2.10653	glutathione S-transferase
BT051259.1	Medtr1g058250.1	40s ribosomal protein	0.00223483	-2.1074	40S ribosomal protein S17 mRNA
Medtr3g084930.1	Medtr3g084930.1	hypothetical protein	0.00215805	-2.10766	MACPF domain protein
AC235668_11.1	Medtr1g022970.1	Peroxidase -like protein	0.00203103	-2.11256	peroxidase family protein
Medtr1g105020.1	Medtr1g105020.1	Hormonesensitive lipase	0.000199634	-2.11486	2-hydroxyisoflavanone dehydratase
contig_243612_1.1	Medtr3g437870.1	ABC transporter A family member	0.00165503	-2.11601	ABC transporter A family protein
Medtr7g104220.1	Medtr7g104220.1	GDSL esteraselipase	0.00162149	-2.11683	GDSL-like lipase/acylhydrolase
contig_242639			0.0035143	-2.11907
Medtr5g090170.1	Medtr5g090170.1	Auxin response factor	0.00185524	-2.11968	PPR containing plant-like protein
BT149759.1	Medtr6g088665.1	probable 2-oxoglutarate-dependent dioxygenase at3g49630 isoform x2	0.00224096	-2.12112	2OG-Fe(II) oxygenase family oxidoreductase mRNA
TC176530	Medtr7g071120.1	WRKY-type transcription factor	0.000567691	-2.12505	WRKY transcription factor partial mRNA
Medtr2g102370.1	Medtr2g102370.1	F-box kelch-repeat protein at1g80440-like	7.3677e-05	-2.12551	galactose oxidase/kelch repeat protein
BT149438.1	Medtr7g104220.1	gdsl esterase lipase at5g03610-like	0.0013081	-2.12788	GDSL-like lipase/acylhydrolase mRNA
Medtr7g098760.1	Medtr7g098760.1	Pleiotropic drug resistance protein	0.00174933	-2.12851	drug resistance transporter-like ABC domain protein
BT135394.1	Medtr4g071000.1	transcription factor btf3	0.000689205	-2.12865	BTF3b-like transcription factor mRNA
Medtr3g027320.1	Medtr3g027320.1	hypothetical protein	0.000153307	-2.13062	hypothetical protein
contig_53016			0.00162724	-2.13718
contig_70092			0.00294726	-2.13727
TC174964	Medtr3g058410.1	Serine Oacetyltransferase 1	0.00265663	-2.14368	serine acetyltransferase mRNA
contig_104485_1.1	Medtr0334s0010.1	Blue copper protein	0.00246745	-2.14384	plastocyanin-like domain protein
Medtr2g069300.1	Medtr2g069300.1	1aminocyclopropane1carboxylate oxidase-like protein	0.00114691	-2.14547	1-aminocyclopropane-1-carboxylate oxidase-like protein
Medtr3g073480.1	Medtr3g073480.1	hypothetical protein	0.00123075	-2.14674	hypothetical protein
TC173564	Medtr7g029365.1	Triacylglycerolsteryl ester lipase-like protein	0.00132654	-2.14777	triacylglycerol lipase-like protein mRNA
TC185518	Medtr8g089670.1	E3 ubiquitin-protein ligase rglg2	0.00206407	-2.14984	E3 ubiquitin-protein ligase RGLG2-like protein mRNA
contig_102195_1.1	Medtr1g052885.1	Centrin	0.000322141	-2.15264	calcium-binding EF-hand protein
Medtr1g015910.1	Medtr1g015910.1	Betafructofuranosidase insoluble isoenzyme CWINV1	0.0023628	-2.15461	fructan exohydrolase
contig_81693_1.1	Medtr1g013130.1	Zinc finger protein	0.00202824	-2.16037	zinc finger-like protein
TC197576	Medtr1g062880.1	carbonic anhydrase nectarin-3-like	0.00112659	-2.16111	eukaryotic-type carbonic anhydrase mRNA
Medtr1g043080.1	Medtr1g043080.1	Myb-related protein P	0.000829434	-2.16545	myb-related transcription factor LBM1
Medtr8g079760.1	Medtr8g079760.1	23bisphosphoglyceratedependent phosphoglycerate mutase	0.00261381	-2.17102	histidine phosphatase family (branch 1) protein
TC194670	Medtr8g447000.1	DNA3methyladenine glycosidase I-like protein	0.00175727	-2.17356	DNA-3-methyladenine glycosylase I mRNA
contig_84705_1.1	Medtr2g072380.1	Cytochrome P450	0.00159458	-2.17359	cytochrome P450 family 72 protein
Medtr2g064640.1	Medtr2g064620.1	hypothetical protein	0.00141973	-2.17374	FAD/NAD(P)-binding oxidoreductase family protein
contig_7856_3.1	Medtr6g015805.1	Receptor-like kinase	0.00215163	-2.17506	feronia receptor-like kinase
contig_62186			0.00227984	-2.17608
contig_61910_1.1	Medtr1g054980.1	Sucrosephosphatase	0.00162957	-2.17931	sucrose-6F-phosphate phosphohydrolase
contig_94853_1.1	Medtr4g013350.1	Dirigent-like protein	0.00134189	-2.1807	disease resistance response protein
BG451039	Medtr2g435780.1		0.000678382	-2.18163	hypothetical protein partial mRNA
AW126167	Medtr5g073180.1		0.0032164	-2.18235	hypothetical protein mRNA
TC199975	Medtr1g115335.1	GroEL-like chaperone ATPase	0.00113282	-2.18277	hypothetical protein partial mRNA
Medtr1g062250.1	Medtr1g062250.1	DnaJ homolog subfamily C member	0.000167413	-2.18368	nucleobase:cation symporter, putative
contig_74869_1.1	Medtr6g015855.1	DUF2039 family protein	0.00268966	-2.18711	DUF2039 family protein
TC194310	Medtr7g061018.1	Metallothionein	0.000241912	-2.18998	metallothionein mRNA
TC179127	Medtr2g035105.1	PR101 protein	0.00119196	-2.19028	disease-resistance response protein mRNA
Medtr5g007640.1	Medtr5g007640.1	4coumarate CoA ligase	3.84274e-05	-2.19279	4-coumarate:CoA ligase-like protein
Medtr1g011260.1	Medtr1g011260.1	Ycf1 protein	0.000810274	-2.1932	membrane protein Ycf1
Medtr5g096430.1	Medtr5g096430.1	Heat shock protein	1.10972e-06	-2.19328	heat shock protein 81-2
contig_53996_1.1	Medtr8g099885.1	Glutaminedependent NAD synthetase	0.000623898	-2.19443	glutamine-dependent NAD(+) synthetase, putative
Medtr4g113710.1	Medtr4g113710.1	Avr9Cf9 rapidly elicited protein	0.00144376	-2.19825	receptor-like kinase
Medtr7g024300.1	Medtr7g024300.1	CarnitinylCoA dehydratase	0.00115745	-2.19874	enoyl-CoA hydratase/isomerase family protein
JL876422.1	Medtr7g088070.2	myb family transcription factor apl	0.00139547	-2.1999	myb-like transcription factor family protein mRNA
Medtr5g008720.1	Medtr5g008720.1	hypothetical protein	0.000936848	-2.2007	DUF506 family protein
Medtr2g071760.1	Medtr2g071760.1	hypothetical protein	0.00237469	-2.20263	hypothetical protein
TC199886	Medtr2g098340.1		0.00168648	-2.2028	hypothetical protein mRNA
Medtr5g020760.1	Medtr5g020760.1	Isoflavone reductase	0.000103951	-2.20488	isoflavone reductase-like protein
Medtr4g063220.1	Medtr4g063220.1	Histone H2B	0.00028025	-2.20945	core histone H2A/H2B/H3/H4
Medtr3g019090.1	Medtr3g019090.1	NADPH:quinone oxidoreductase	0.00135879	-2.21129	NADPH:quinone oxidoreductase-like protein
Medtr3g098390.1	Medtr3g098390.1	hypothetical protein	0.000114911	-2.21237	hypothetical protein
Medtr2g029750.1	Medtr2g029750.1	Peroxidase	6.00907e-05	-2.21266	peroxidase family protein
TC199421	Medtr4g098530.1	plant intracellular ras-group-related lrr protein 5-like	0.000372148	-2.22127	plant intracellular ras group-related LRR protein partial mRNA
contig_56007_1.1	Medtr4g097570.1	MYB transcription factor	0.00232826	-2.2239	myb transcription factor
BT141476.1	Medtr3g071550.1	eukaryotic translation initiation factor 2 subunit alpha-like	0.000590995	-2.22567	eukaryotic translation initiation factor 2 alpha mRNA
contig_75141			0.00338583	-2.22629
JL892877.1	Medtr5g021190.1	beta-galactosidase 3	0.00046665	-2.22671	beta-galactosidase mRNA
Medtr2g081930.1	Medtr2g081930.1	Solute carrier family 22 member 15-like protein	0.00351866	-2.22755	organic cation/carnitine transporter
contig_75352_2.1	Medtr1g013150.1	Chitinase A	0.000861189	-2.23409	glycoside hydrolase family 18 protein
TC202323	Medtr6g079650.1	UV-induced protein	8.46257e-05	-2.23467	UV-induced protein uvi31 partial mRNA
contig_177950			0.00075456	-2.24518
TC178449	Medtr2g035105.1	PR101 protein	0.000743031	-2.24891	disease-resistance response protein mRNA
contig_49733_1.1	Medtr8g090205.1	Calmodulinbinding transcription activator	0.000731261	-2.26036	calmodulin-binding transcription activator
Medtr3g102120.1	Medtr3g102120.1	Protein ssh4	0.000741748	-2.26318	SPla/RYanodine receptor (SPRY) domain protein
AL385653		PABdependent polyAspecific ribonuclease subunit PAN2 EC 3.1.13.4 partial 0	0.00401796	-2.26517
contig_73321_1.1	Medtr0136s0010.1	protein trichome birefringence	0.000446902	-2.27409	Pmr5/Cas1p GDSL/SGNH-like acyl-esterase family protein
contig_107563_1.1	Medtr2g436100.1	RING finger family protein	0.000152757	-2.27575	RING-H2 zinc finger protein
BT144884.1	Medtr1g079490.1	germin-like protein subfamily 1 member	2.41915e-05	-2.27779	germin family protein mRNA
TC187041	Medtr3g074860.1	Phi1 protein	0.00157077	-2.28296	phosphate-responsive 1 family protein mRNA
Medtr5g023730.1	Medtr5g023730.1	2succinylbenzoateCoA ligase	0.000136067	-2.28561	fatty acyl-CoA synthetase family protein
Medtr4g053330.1	Medtr4g053330.1	COX VIIa-like protein	0.000128612	-2.29077	acytochrome-C oxidase/electron carrier protein
contig_66904_1.1	Medtr2g024060.1	Proline synthetase cotranscribed bacterial homolog protein	6.66817e-05	-2.29102	proline synthetase associated protein
Medtr7g101680.1		Phenylalanine ammonialyase	1.24545e-05	-2.29439
Medtr8g030620.1	Medtr8g030620.1	ER glycerolphosphate acyltransferase	0.0021293	-2.29732	glycerol-3-phosphate acyltransferase
contig_64776_1.1	Medtr8g009720.1		5.92938e-05	-2.30455	hypothetical protein
contig_87109_1.1	Medtr7g056803.1	Albumin	0.000370708	-2.30684	leginsulin related MtN11/16/17 family
contig_113794_1.1	Medtr3g045790.1		0.00216906	-2.30707	DUF4228 domain protein
TC192810	Medtr5g083530.2	arogenate dehydrogenase chloroplastic-like	0.000604236	-2.31138	prephenate dehydrogenase mRNA
BE239721	Medtr3g063030.1	bis(5 -adenosyl)-triphosphatase	0.00134647	-2.31733	bis(5-adenosyl)-triphosphatase-like protein mRNA
Medtr7g080180.1	Medtr7g080180.1	Serine carboxypeptidase-like protein	0.000419642	-2.31901	serine carboxypeptidase-like protein
JL890574.1	Medtr5g040650.1	e3 ubiquitin-protein ligase march3	3.09588e-05	-2.32076	RING/FYVE/PHD zinc finger protein mRNA
TC175745	Medtr7g108875.1	Pectin methylesterase 3	0.00149959	-2.32532	pectinesterase/pectinesterase inhibitor, putative mRNA
contig_49649_1.1	Medtr8g099785.1	Importin subunit beta	0.00041036	-2.33384	importin subunit beta-like protein
TC185950	Medtr7g086700.1	hsp40 cysteine-rich domain superfamily protein isoform 1	0.000729617	-2.33936	DnaJ/Hsp40 cysteine-rich domain protein, putative mRNA
Medtr4g108250.1	Medtr4g108250.1	Anthocyanin 3Obetaglucosyltransferase	8.32909e-05	-2.34048	UDP-glucosyltransferase family protein
contig_77426_3.1	Medtr8g010180.1	Receptor-like kinase	0.000501089	-2.35971	LRR receptor-like kinase
TC172501	Medtr7g113130.1	Respiratory burst oxidase 2	8.94363e-06	-2.37462	respiratory burst oxidase-like protein mRNA
TC179416	Medtr1g011880.1	cytochrome b-c1 complex subunit 7-2-like	4.5413e-06	-2.37476	cytochrome B-c1 complex subunit 7 mRNA
TC181267	Medtr1g054980.1	Sucrosephosphatase	1.72208e-05	-2.37534	sucrose-6F-phosphate phosphohydrolase mRNA
contig_57797_2.1	Medtr2g438740.1	ankyrin repeat-containing protein	0.0010654	-2.37846	ankyrin repeat plant-like protein
contig_53262_3.1	Medtr8g071130.1	Isoflavone reductase-like protein	3.93969e-06	-2.38052	pinoresinol-lariciresinol reductase-like protein
contig_98752_1.1	Medtr7g081695.1	3ketoacylCoA synthase	0.000260667	-2.38161	3-ketoacyl-CoA synthase
BT146543.1	Medtr4g122710.1	unknown	0.000261801	-2.3822	transmembrane protein, putative partial mRNA
TC181519	Medtr6g037220.1	aba wds induced protein	0.000554824	-2.38386	ABA/WDS induced protein mRNA
Medtr6g059760.1	Medtr6g059760.1	Kunitz trypsin inhibitor	0.00153038	-2.39138	Kunitz type trypsin inhibitor / Alpha-fucosidase
Medtr4g086340.1	Medtr4g086340.1	hypothetical protein	0.00237276	-2.39494	BEST plant protein match is: (TAIR:plant.1) protein, putative
contig_58557_1.1	Medtr7g117475.1	Conserved transmembrane protein	7.25788e-05	-2.39551	phospholipid methyltransferase
JL874911.1	Medtr6g004440.1	serine threonine-protein kinase ht1-like	0.000283338	-2.40671	Serine/Threonine-kinase HT1-like protein partial mRNA
Medtr7g076660.2	Medtr7g076660.1	neomenthol dehydrogenase	0.000210211	-2.40833	NAD(P)-binding rossmann-fold protein
TC186981	Medtr6g406250.1	cinnamoyl- reductase	2.49458e-05	-2.40931	cinnamoyl-CoA reductase mRNA
Medtr5g090760.1	Medtr5g090760.1	NADPHquinone oxidoreductase subunit	0.000520363	-2.41064	F0F1-type ATP synthase, epsilon subunit
Medtr5g040710.1	Medtr5g040710.1	Ectonucleoside triphosphate diphosphohydrolase	2.08762e-05	-2.41371	GDA1/CD39 nucleoside phosphatase family protein
contig_52657_2.1	Medtr4g108690.1	GDSL esteraselipase	0.000453607	-2.42088	GDSL-like lipase/acylhydrolase
Medtr7g052020.1	Medtr7g052020.1	Cystein-rich repeat secretory protein	0.00132285	-2.42376	cysteine-rich RLK (receptor-like kinase) protein
contig_163474			0.000492603	-2.4338
contig_20569			0.000405631	-2.44006
TC174185	Medtr8g007035.1	blue copper protein	3.72237e-06	-2.44188	plastocyanin-like domain protein mRNA
Medtr8g073130.1	Medtr8g073130.1	MLO-like protein	6.73987e-05	-2.44197	seven transmembrane MLO family protein
contig_67633			0.000805426	-2.44341
Medtr1g093020.1	Medtr1g093020.1	Lysinehistidine transporter	0.000190245	-2.45029	transmembrane amino acid transporter family protein
Medtr4g054920.1	Medtr4g054920.1	Cytochrome P450 94A1	0.00280651	-2.45164	cytochrome P450 family 94 protein
Medtr3g116190.1	Medtr3g116190.1	hypothetical protein	0.000529513	-2.4524	hypothetical protein
TC182472	Medtr7g112000.1	calmodulin-binding protein	0.000445957	-2.45243	calmodulin-binding protein mRNA
contig_52978			0.000306204	-2.45371
Medtr8g105140.1	Medtr8g105140.1	Nudix hydrolase	0.000628345	-2.45398	nudix hydrolase-like protein
AC233680_19.1	Medtr8g027860.1	WRKY55	0.000312504	-2.45527	WRKY family transcription factor
BT148048.1	Medtr7g114970.3	probable aldo-keto reductase 1	0.000238152	-2.45832	aldo/keto reductase family oxidoreductase mRNA
Medtr1g044100.1		CC-NBS resistance protein	0.000199339	-2.46073
Medtr3g031470.1	Medtr3g031470.1	serine threonine plant-type protein	0.00100299	-2.46451	Serine/Threonine kinase, plant-type protein
Medtr5g036240.1	Medtr5g036240.1	NBS-containing resistance-like protein	5.50143e-05	-2.46516	TIR-NBS-LRR class disease resistance protein
contig_83793_1.1	Medtr8g098915.1	Heavy metalassociated domain -containing protein expressed	0.000184203	-2.46595	heavy metal transport/detoxification superfamily protein
Medtr2g014400.1	Medtr2g014400.1	hypothetical protein	0.000659112	-2.47513	transmembrane protein, putative
Medtr3g060740.1	Medtr3g060740.1	hypothetical protein	1.62688e-05	-2.47664	hypothetical protein
contig_83830_1.1	Medtr8g007035.1	Blue copper protein	2.35067e-06	-2.48035	plastocyanin-like domain protein
Medtr5g006950.1	Medtr5g006950.1	Nonspecific lipidtransfer protein	6.42553e-05	-2.48239	Lipid transfer protein
contig_84790_1.1	Medtr8g027755.1	Cyclic nucleotide gated channel	0.000169452	-2.48449	cyclic nucleotide-gated ion channel-like protein
contig_56658_1.1	Medtr1g076400.1	Ubox domain-containing protein	0.00116255	-2.49964	E3 ubiquitin ligase PUB14, putative
Medtr1g043320.1	Medtr1g043320.1	hypothetical protein	0.000348692	-2.49975	hypothetical protein
TC200977	Medtr7g015130.2	nli interacting factor-like phosphatase	0.000237421	-2.5003	NLI interacting factor-like phosphatase mRNA
Medtr7g016800.1	Medtr7g016800.1	Chalcone synthase	1.44574e-05	-2.5037	chalcone and stilbene synthase family protein
contig_60005_1.1	Medtr2g090245.1	Epoxide hydrolase	1.83783e-05	-2.50716	epoxide hydrolase-like protein
Medtr6g059410.1	Medtr6g059410.1	Kunit-type trypsin inhibitor-like 2 protein	2.70988e-06	-2.50723	Kunitz type trypsin inhibitor / Alpha-fucosidase
Y10373.1	Medtr3g118390.1	Chitinase	1.99953e-06	-2.51059	Chitinase (Class I) / Hevein mRNA
TC178964	Medtr2g022380.1	EDGP precursor	2.93517e-05	-2.51546	extracellular dermal glycoprotein mRNA
Medtr7g090570.1	Medtr7g090570.1	hypothetical protein	0.000115265	-2.51782	hypothetical protein
TC173346	Medtr4g006730.1	NIP3	0.00255263	-2.52107	major intrinsic protein (MIP) family transporter mRNA
Medtr5g013260.1	Medtr5g013260.1	Zeaxanthin epoxidase	0.000541552	-2.525	FAD/NAD(P)-binding oxidoreductase family protein
contig_54169_2.1	Medtr7g062580.1	1aminocyclopropane1carboxylate oxidase	4.21319e-06	-2.53464	2OG-Fe(II) oxygenase family oxidoreductase
JL871115.1	Medtr7g092770.1	extended synaptotagmin-1	7.31858e-05	-2.53775	C2 calcium/lipid-binding and GRAM domain protein mRNA
TC175561	Medtr1g115345.1	PEThy;ZPT25	0.000276509	-2.55104	C2H2-type zinc finger protein mRNA
contig_66916_1.1	Medtr3g023830.1	LRR repeats and ubiquitin-like domain-containing protein	3.89555e-05	-2.55825	LRR and ubiquitin-like domain plant-like protein
TC180630	Medtr1g077030.1	45DOPA dioxygenase extradiol-like protein	0.00189806	-2.5623	4,5-DOPA dioxygenase extradiol-like protein mRNA
Medtr3g008260.1	Medtr3g008260.1	Ceramide kinase	0.000346402	-2.56357	ceramide kinase-like protein
TC193173	Medtr6g034905.1	Hydroxyprolin-rich glycoprotein precursor	0.00186305	-2.56455	extensin-like region protein mRNA
TC173292	Medtr3g118390.1	Chitinase	5.16603e-07	-2.56709	Chitinase (Class I) / Hevein mRNA
Medtr6g082190.1	Medtr6g082190.1	hypothetical protein	2.3973e-05	-2.57291	hypothetical protein
TC180607	Medtr4g062080.1	Narf-like protein	0.000150884	-2.57315	cytosolic Fe-S cluster assembly factor NARFL-like protein mRNA
Medtr5g006940.1	Medtr5g006940.1	hypothetical protein	0.000789064	-2.57539	Lipid transfer protein
TC176112	Medtr8g022330.1	Auxininducedrelated indole3acetic acid inducedrelatedlike	0.000117111	-2.58204	NADH dehydrogenase 1 alpha subcomplex, assembly factor 1 mRNA
Medtr7g021900.1	Medtr7g021900.1	hypothetical protein	8.76059e-05	-2.5892	embryo defective 2752 protein
contig_13877_1.1	Medtr8g466250.1	Centrin	0.000261332	-2.59165	calcium-binding EF-hand protein
contig_51655_2.1	Medtr3g063030.1	Bis5adenosyltriphosphatase-like protein	9.21884e-06	-2.59196	bis(5-adenosyl)-triphosphatase-like protein
contig_52362			0.000206704	-2.59435
AC233685_45.1	Medtr8g023960.1	copper ion-binding protein	5.9149e-05	-2.59715	copper ion-binding protein
TC192799	Medtr1g114240.1	Zinc finger RIN-type	0.000601387	-2.60075	RING-finger ubiquitin ligase mRNA
contig_51497_1.1	Medtr1g090920.1	Exostosin2	5.24212e-07	-2.60381	glycosyltransferase family protein
TC186786	Medtr5g071470.1	NBS-LRR resistance protein	2.10308e-05	-2.60428	NB-ARC domain disease resistance protein mRNA
TC191810	Medtr2g062600.1	Plant lipid transfer proteinPar allergen	0.000918403	-2.60551	Lipid transfer protein mRNA
Medtr8g045640.1	Medtr8g045640.1	MLP-like protein	4.68952e-12	-2.60863	pathogenesis-related protein bet V I family protein
Medtr1g013650.1	Medtr1g013650.1	Monogalactosyldiacylglycerol synthase	8.85684e-06	-2.60904	monogalactosyldiacylglycerol synthase
BT052137.1	Medtr7g113050.1	epoxide hydrolase	8.44366e-05	-2.61628	epoxide hydrolase mRNA
Medtr4g079160.1	Medtr4g079160.1	Omethyltransferase	0.00160518	-2.62017	orcinol O-methyltransferase
Medtr2g085300.1	Medtr2g085300.1	Xylosyltransferase	7.60534e-05	-2.62314	core-2/I-branching enzyme
Medtr6g060170.1	Medtr6g060170.1	hypothetical protein	3.05701e-07	-2.62676	RmlC-like cupins superfamily protein
Medtr8g005420.1	Medtr8g005420.1	Syringolideinduced protein B1535	5.78423e-05	-2.62801	plant acid phosphatase
TC182998	Medtr1g025950.1	Alcohol dehydrogenase superfamily zinc-containing	0.000493915	-2.63556	cinnamyl alcohol dehydrogenase-like protein mRNA
contig_62347_1.1	Medtr3g075440.1	Receptor-like protein kinase	2.42394e-05	-2.6441	LRR receptor-like kinase family protein
Medtr1g015970.1	Medtr1g015970.1	Betafructofuranosidase insoluble isoenzyme	8.2762e-06	-2.64703	fructan exohydrolase
Medtr3g077560.1	Medtr3g077560.1	Glutaredoxin	1.97023e-06	-2.64927	glutaredoxin C1
TC176014	Medtr8g071130.1	Pinoresinollariciresinol reductase homolog	7.66709e-05	-2.65224	pinoresinol-lariciresinol reductase-like protein mRNA
Medtr5g093030.1	Medtr5g093030.1	Prohibitin	0.000152818	-2.65263	SPFH domain/band 7 family protein
TC198625	Medtr4g130210.1	LRR receptor-like serine threonine-protein kinase	2.44148e-05	-2.65358	LRR receptor-like kinase mRNA
TC194988	Medtr8g106520.1		0.000106533	-2.65718	transmembrane protein, putative mRNA
Medtr6g009540.1	Medtr6g009540.1	Mitochondrial chaperone BCS1	6.68146e-05	-2.66177	P-loop nucleoside triphosphate hydrolase superfamily protein
BT143832.1	Medtr3g086790.1	homeobox-leucine zipper protein athb-6-like	2.5568e-05	-2.68172	homeobox associated leucine zipper protein mRNA
JL872846.1	Medtr3g061160.1	enhancer of mrna-decapping protein 4	4.33344e-05	-2.68761	enhancer of mRNA-decapping-like protein mRNA
Medtr3g105690.1	Medtr3g105690.1	hypothetical protein	6.15037e-05	-2.69364	transmembrane protein
Medtr7g087570.1	Medtr7g087570.1	Dihydrofolate reductase	1.1647e-05	-2.69563	serine hydrolase
Medtr5g007450.1	Medtr5g007450.1	Cytochrome P450	0.00138177	-2.70425	cytochrome P450 family 71 protein
TC188036	Medtr1g050640.1	subtilisin-like protease	3.32878e-05	-2.71011	peptidase inhibitor I9 mRNA
Medtr1g056550.1	Medtr1g056550.1	Syntaxin121	2.91521e-05	-2.71235	syntaxin of plants 122 protein
Medtr8g089300.1	Medtr8g089300.1	hypothetical protein	4.98874e-05	-2.71478	CASP POPTRDRAFT-like protein
TC193260	Medtr4g007300.1	chaperone protein dnaJ	6.26216e-06	-2.71537	chaperone DnaJ domain protein mRNA
BE239576		SJCHGC06588 protein	5.23377e-06	-2.71988
contig_107810			1.77983e-05	-2.72869
contig_239192_1.1	Medtr4g094775.1	Cytochrome P450	4.68182e-07	-2.73063	cytochrome P450 family 81 protein
Medtr7g093850.1	Medtr7g093850.1	Disease resistance response protein	7.37837e-06	-2.73256	disease resistance response protein
Medtr6g005310.1	Medtr6g005310.1	Germin-like protein subfamily 1 member	0.00401988	-2.7331	germin family protein
TC197560	Medtr6g028110.2	lysosomal beta glucosidase-like	4.92819e-05	-2.73856	beta-D-glucoside glucohydrolase mRNA
contig_49360_2.1	Medtr2g067760.1	Cell cycle control protein	3.7213e-05	-2.7438	LEM3 (ligand-effect modulator 3) family protein
TC199789	Medtr4g121090.1		2.67372e-05	-2.74618	hypothetical protein mRNA
Medtr7g072480.1	Medtr7g072480.1	Peroxidase	1.79234e-05	-2.74844	cationic peroxidase
Medtr1g075340.1	Medtr1g075340.1	Inhibitor of trypsin and hageman factor	0.000166101	-2.75037	inhibitor of trypsin and hageman factor-like protein
TC182268	Medtr1g041285.1	Calmodulin	2.00311e-05	-2.75053	EF hand calcium-binding family protein mRNA
TC195307	Medtr1g036490.1	Omethyltransferase	0.00107683	-2.75558	caffeic acid O-methyltransferase mRNA
contig_12837			2.86551e-05	-2.75806
contig_19593_1.1	Medtr4g088170.1	Isoflavone synthase	5.299e-06	-2.76497	cytochrome P450 family flavone synthase
Medtr5g074600.1	Medtr5g074600.1	Omethyltransferase	3.65307e-05	-2.76531	orcinol O-methyltransferase
BG447806	Medtr7g064070.1		0.000808755	-2.78616	hypothetical protein mRNA
Medtr8g095600.1	Medtr8g095600.1	GlutamyltRNAGln amidotransferase subunit A	1.9231e-05	-2.78952	glutamyl-tRNA(Gln) amidotransferase subunit A-like protein
Medtr5g006450.1	Medtr5g006450.1	Nacetyltransferase putative	0.000419842	-2.79261	acetyltransferase (GNAT) domain protein
Medtr8g012550.1	Medtr8g012550.1	MLP-like protein	8.22778e-09	-2.79694	polyketide cyclase/dehydrase and lipid transporter
Medtr6g023340.1	Medtr6g023340.1	Chitinase class III1	9.50664e-05	-2.80006	chitinase
contig_80467_1.1	Medtr6g049050.1	SKP1interacting partner	7.96534e-05	-2.80436	F-box protein
AC151738_33.1	Medtr8g016450.1	F-box and fnip repeat-containing protein	4.0486e-05	-2.80781	hypothetical protein
Medtr3g089970.1	Medtr3g089970.1	Alcohol dehydrogenase	8.40328e-07	-2.81043	zinc-binding alcohol dehydrogenase family protein
Medtr4g035200.1	Medtr4g035200.1	Receptor-like protein kinase	0.000122336	-2.8173	LRR receptor-like kinase family protein
contig_63030_2.1	Medtr2g022370.1	Xylanase inhibitor	1.18842e-05	-2.8173	extracellular dermal glycoprotein
TC187143	Medtr7g093870.1	disease resistance response protein 206	0.000236132	-2.82648	disease resistance-responsive, dirigent domain protein mRNA
Medtr1g071720.1	Medtr1g071720.1	Nonspecific lipidtransfer protein	5.49192e-05	-2.8305	Lipid transfer protein
Medtr7g113030.1	Medtr7g113030.1	Epoxide hydrolase	5.83074e-08	-2.83483	epoxide hydrolase
Medtr5g032870.1	Medtr5g032870.1	1aminocyclopropane1carboxylate oxidase	1.75359e-05	-2.83775	1-aminocyclopropane-1-carboxylate oxidase
contig_76558			5.05888e-05	-2.8382
TC182723	Medtr4g079160.1	orcinol o-methyltransferase	0.000357889	-2.84116	orcinol O-methyltransferase partial mRNA
TC195768		SHOOT1 protein	1.30255e-05	-2.85248
Medtr5g007730.1	Medtr5g007730.1	Chalcone synthase	3.77106e-07	-2.85355	chalcone and stilbene synthase family protein
AC231338_17.1			0.00106	-2.85411
TC191772	Medtr4g037655.1	ralf-like protein	2.24084e-06	-2.85517	RALF-like protein mRNA
contig_60982_1.1	Medtr3g074380.1	Solute carrier family 2 facilitated glucose transporter member	5.18375e-05	-2.8566	sugar porter (SP) family MFS transporter
TC177122	Medtr7g451040.1	receptor like protein kinase	0.000339687	-2.89813	receptor-like kinase S.2 partial mRNA
BT143129.1	Medtr7g034585.1	dna-directed rna polymerase iii subunit rpc9-like	2.22184e-06	-2.90829	RNA polymerase II, Rpb4, core protein partial mRNA
Medtr7g117310.1	Medtr7g117310.1	Cyclic nucleotidegated channel C	0.00179067	-2.91199	cyclic nucleotide-gated ion channel-like protein
AM494844.1	Medtr7g113130.1	respiratory burst oxidase	2.14575e-05	-2.93037	respiratory burst oxidase-like protein mRNA
contig_83188_1.1	Medtr1g022265.1	Receptor protein kinase-like protein	3.09238e-06	-2.93067	LRR receptor-like kinase family protein
BE941365	Medtr4g094775.1	isoflavone 2 -hydroxylase	3.73762e-06	-2.94208	cytochrome P450 family 81 protein mRNA
TC177708	Medtr5g013440.1	Expansin 45 endoglucanaselike	1.56185e-07	-2.94735	expansin-B1-like protein mRNA
contig_12763_1.1	Medtr1g096270.1	Receptor-like kinase	9.66601e-05	-2.94744	LRR receptor-like kinase family protein
Medtr2g035210.1	Medtr2g035210.1	ABAresponsive protein ABR17	0.00143342	-2.96755	ABA-responsive protein
JL891739.1	Medtr1g100980.1	signal peptide peptidase-like 1	5.37277e-06	-2.97566	signal peptide peptidase-like protein mRNA
TC184736	Medtr2g102670.1	drug resistance transporter-like abc domain protein	3.00669e-08	-2.97906	drug resistance transporter-like ABC domain protein partial mRNA
contig_63506_1.1	Medtr6g472110.1		1.31245e-05	-2.99031	DUF1262 family protein
Medtr2g035170.1	Medtr2g035170.1	Disease resistance response protein Pi49	4.94841e-08	-2.99556	disease-resistance response protein
TC179701	Medtr1g019940.3	patatin-like protein	2.51887e-08	-2.99908	patatin-like phospholipase
Medtr2g062600.1	Medtr2g062600.1	Nonspecific lipidtransfer protein	2.54686e-05	-3.00633	Lipid transfer protein
TC190597	Medtr8g079050.1	gdsl esterase lipase	3.98368e-05	-3.01394	GDSL-like lipase/acylhydrolase mRNA
TC190420	Medtr4g053330.1	acytochrome-c oxidase electron carrier protein	9.33819e-06	-3.02915	acytochrome-C oxidase/electron carrier protein mRNA
Medtr8g020290.1	Medtr8g020290.1	NBS-containing resistance-like protein	4.916e-06	-3.0325	disease resistance protein (TIR-NBS-LRR class), putative
Medtr2g034470.1	Medtr2g034470.1	Glucan endo13betaglucosidase	1.28971e-05	-3.03699	glucan endo-1,3-beta-glucosidase
BT134266.1	Medtr2g034480.1	beta- -glucanase	3.87594e-06	-3.04324	glucan endo-1,3-beta-glucosidase mRNA
TC174444	Medtr4g120760.1	pathogenesis-related protein STH-2-like	5.13757e-09	-3.06668	pathogenesis-related protein bet V I family protein mRNA
TC177309	Medtr3g045150.1	udp-n-acetylglucosamine--dolichyl-phosphate n-acetylglucosaminephosphotransferase-like	2.04853e-06	-3.07746	UDP-glcnac-adolichol phosphate glcnac-1-P-transferase mRNA
TC192137			0.000397332	-3.07796
Medtr8g091390.1	Medtr8g091390.1	L-ascorbate oxidase	4e-09	-3.07841	L-ascorbate oxidase
Medtr7g016820.1	Medtr7g016820.1	Chalcone synthase	2.14814e-06	-3.09025	chalcone and stilbene synthase family protein
TC187968	Medtr7g101395.1	Phenylalanine ammonialyase	5.69961e-05	-3.09343	phenylalanine ammonia-lyase-like protein mRNA
contig_112000			0.000238387	-3.12366
AJ401228.1	Medtr3g084410.1	Seleninium binding protein sbp gene	1.84686e-06	-3.12588	selenium-binding-like protein mRNA
TC185314	Medtr6g472110.1	DUF1262 family protein	2.92822e-06	-3.12882	DUF1262 family protein mRNA
Medtr7g110370.1	Medtr7g110370.1	Fbox protein	8.05876e-07	-3.13181	hypothetical protein
Medtr3g116430.1	Medtr3g116430.1	Organspecific protein S2	2.29453e-06	-3.14021	specific tissue protein
TC191827	Medtr8g083520.2	Aldehyde dehydrogenase	2.46803e-07	-3.15633	NAD-dependent aldehyde dehydrogenase family protein partial mRNA
Medtr4g127560.1	Medtr4g127560.1	Calciumbinding mitochondrial carrier protein SCaMC1	8.72009e-05	-3.16481	calcium-binding EF-hand protein
TC174541	Medtr2g435490.1	Tobacco W381 PR1 pathogenesisrelated protein	3.44648e-06	-3.17812	CAP, cysteine-rich secretory protein, antigen 5 mRNA
contig_238937			9.44703e-05	-3.18231
Medtr4g075980.1	Medtr4g075980.1	NAC domain-containing protein	0.00221373	-3.19623	NAC transcription factor-like protein
Medtr4g030060.1	Medtr4g030060.1	hypothetical protein	1.29968e-05	-3.21001	cytoplasmic membrane protein
TC199487	Medtr3g076950.1	Phloem specific protein	3.18389e-09	-3.21388	phloem specific protein mRNA
Medtr3g083620.1	Medtr3g083620.1	Omethyltransferase	2.32812e-09	-3.21537	flavonoid O-methyltransferase-like protein
contig_69423			3.07233e-06	-3.2351
TC191089	Medtr3g092425.1	Cytochrome b	0.000727642	-3.23577	hypothetical protein partial mRNA
contig_107810_1.1	Medtr8g024120.1	1aminocyclopropane1carboxylate oxidase	1.02847e-05	-3.2384	1-aminocyclopropane-1-carboxylate oxidase
contig_101706_1.1	Medtr5g048740.1	1aminocyclopropane1carboxylate oxidase	2.60497e-07	-3.26423	2OG-Fe(II) oxygenase family oxidoreductase
Medtr8g046000.1	Medtr8g046000.1	Embryonic abundant protein-like protein	1.32785e-08	-3.27767	embryonic abundant-like protein
TC183343	Medtr6g033450.1	Pathogenesis related protein	8.16196e-07	-3.28277	pathogenesis-related protein bet V I family protein mRNA
contig_168934_1.1	Medtr3g093830.1	WRKY transcription factor	5.84808e-06	-3.28782	WRKY family transcription factor
contig_56533_1.1	Medtr4g088190.1	Omethyltransferase	3.93403e-09	-3.30181	isoflavone-7-O-methyltransferase
TC186619	Medtr4g078770.6	protein nuclear fusion defective chloroplastic mitochondrial-like isoform x5	6.47302e-07	-3.33407	hypothetical protein mRNA
Medtr4g090350.1	Medtr4g090350.1	hypothetical protein	0.000288443	-3.33571	hypothetical protein
Medtr2g037690.1	Medtr2g037690.1	TMV resistance protein N	9.20888e-07	-3.34452	disease resistance protein (TIR-NBS-LRR class), putative
Medtr8g078670.1		hypothetical protein	4.19827e-06	-3.34979
contig_56386_1.1	Medtr3g074890.1	Phi1 protein	3.22538e-05	-3.3506	phosphate-responsive 1 family protein
contig_75277_2.1	Medtr2g105060.1	WRKY transcription factor	2.906e-06	-3.35479	WRKY family transcription factor
contig_244871_1.1	Medtr2g029560.1	Peroxidase	8.56551e-07	-3.35941	peroxidase family protein
contig_50590			1.16913e-06	-3.38483
Medtr6g065460.1	Medtr6g065460.1	Kunit-type trypsin inhibitor alpha chain	9.86039e-05	-3.39372	Kunitz type trypsin inhibitor / Alpha-fucosidase
BT137092.1	Medtr1g100395.1	nad -binding rossmann-fold protein	0.000101726	-3.41865	NAD(P)-binding rossmann-fold protein mRNA
Medtr3g028460.1	Medtr3g028460.1	hypothetical protein	8.33768e-07	-3.43241	transmembrane protein, putative
Medtr3g079340.1	Medtr3g079340.1	hypothetical protein	1.83952e-08	-3.44964	enhanced disease susceptibility protein
Medtr8g083450.1	Medtr8g083450.1	hypothetical protein	1.72277e-09	-3.45535	hypothetical protein
Medtr5g097900.1	Medtr5g097900.1	Chalcone reductase	2.55807e-09	-3.45806	aldo/keto reductase family oxidoreductase
Medtr5g015190.1	Medtr5g015190.1	hypothetical protein	4.31851e-07	-3.46106	VQ motif protein
Medtr3g032520.1	Medtr3g032520.1		3.92776e-08	-3.46318	transmembrane protein, putative
Medtr7g111770.1	Medtr7g111770.1	hypothetical protein	1.69563e-06	-3.53228	hypothetical protein
contig_55900_1.1	Medtr8g064810.1	Nucleoredoxin	1.65946e-06	-3.54734	protein disulfide isomerase (PDI)-like protein
JL889986.1	Medtr2g044070.1	sucrose synthase	5.50301e-07	-3.56339	sucrose synthase mRNA
contig_56611_1.1	Medtr2g046150.1	Susceptibility homeodomain transcription factor	5.03e-06	-3.57225	DUF538 family protein
JL890089.1	Medtr6g005820.2	adp-ribosylation factor 1	2.07981e-10	-3.60305	ADP-ribosylation factor-like protein A1D mRNA
Medtr5g040430.1	Medtr5g040430.1	Glutathione Stransferase	2.5441e-06	-3.60592	glutathione S-transferase, amino-terminal domain protein
TC180802	Medtr5g062190.1	probable glucan -beta-glucosidase a	7.58468e-07	-3.61031	glycoside hydrolase family 5 protein mRNA
TC197061	Medtr5g092350.1	TIRsimilardomain-containing protein TSDC	2.64151e-06	-3.61214	TIR-like domain protein TSDC protein partial mRNA
TC195219	Medtr4g065113.1	Extensin-like protein	9.32902e-08	-3.61517	extensin-like region protein partial mRNA
contig_175962_1.1	Medtr1g030810.1	Major latex-like protein	7.4194e-08	-3.62621	pathogenesis-related protein bet V I family protein
Medtr1g102240.1	Medtr1g102240.1	hypothetical protein	2.2523e-07	-3.63903	metal ion-binding protein, putative
Medtr3g110640.1	Medtr3g110640.1	50S ribosomal protein	1.24738e-07	-3.66723	50S ribosomal protein
TC191825	Medtr3g116430.1	Specific tissue protein 2	4.06692e-11	-3.67067	specific tissue protein mRNA
TC192715	Medtr1g023180.1	auxin-induced protein	2.45222e-09	-3.68177	auxin-induced 5NG4-like protein mRNA
Medtr4g120860.1		ABAresponsive protein ABR18	1.16e-07	-3.68589
Medtr2g081590.1	Medtr2g081590.1	Embryonic abundant protein USP92	2.24655e-10	-3.68952	embryonic abundant-like protein
contig_168961_1.1	Medtr7g106000.1	NHL1	0.000160105	-3.69023	harpin-induced-like protein
Medtr6g059650.1	Medtr6g059650.1	Kunit-type trypsin inhibitor-like 1 protein	7.26069e-08	-3.71872	Kunitz type trypsin inhibitor / Alpha-fucosidase
BT051530.1	Medtr3g089035.1	basic blue	5.32122e-07	-3.72643	basic blue-like protein mRNA
Medtr5g098720.1	Medtr5g098720.1	Phenylalanine ammonialyase	2.33653e-06	-3.776	phenylalanine ammonia-lyase-like protein
contig_59398_1.1	Medtr1g027370.1	Receptor-like protein kinase	2.6e-07	-3.78114	receptor-like kinase
Medtr3g099010.1	Medtr3g099010.1	HVA22-like protein e	0.00028244	-3.79003	TB2/DP1, HVA22 family protein
AC235662_2.1	Medtr4g094488.1	Reticuline oxidase	0.00164402	-3.7988	reticuline oxidase-like protein
contig_13813_1.1	Medtr1g107215.1	PBSP domain-containing protein	1.85751e-09	-3.80856	plant basic secretory protein (BSP) family protein
TC178572	Medtr2g084020.1	Peroxidase	3.7357e-07	-3.85119	lignin biosynthetic peroxidase mRNA
BG644604	Medtr2g055670.1	leguminosin proline-rich group669 secreted peptide	0.000490679	-3.86738	leguminosin proline-rich group669 secreted peptide mRNA
Medtr5g095000.1	Medtr5g095000.1	hypothetical protein	8.58918e-11	-3.88921	hypothetical protein
Medtr4g093910.1	Medtr4g093910.1	hypothetical protein	1.43784e-06	-3.91125	leguminosin group485 secreted peptide
contig_28935			0.000110281	-3.91239
Medtr5g097690.1	Medtr5g097690.1	hypothetical protein	1.39486e-07	-3.92233
Medtr7g011010.1	Medtr7g011010.1	Calciumbinding protein CML42	5.81635e-08	-3.98493	EF hand calcium-binding family protein
Medtr7g100880.1	Medtr7g100880.1	hypothetical protein	1.27979e-09	-3.99323	DNA-binding protein S1FA
Medtr8g032000.1	Medtr8g032000.1	neomenthol dehydrogenase	1.27475e-07	-4.04491	NAD(P)-binding rossmann-fold protein
TC180968	Medtr6g034920.1	Hydroxyprolin-rich glycoprotein precursor	2.78948e-06	-4.04862	extensin-like region protein mRNA
contig_112481			1.74681e-07	-4.0829
Medtr7g092700.1	Medtr7g092700.1	hypothetical protein	6.53503e-08	-4.09323	PRA1 family protein
Medtr1g099310.1	Medtr1g099310.1	Chitinase	0.000234736	-4.14843	chitinase
contig_171123_1.1	Medtr5g048550.1	1aminocyclopropane1carboxylate oxidase	3.46982e-08	-4.1525	2OG-Fe(II) oxygenase family oxidoreductase
TC191760	Medtr2g022380.1	extracellular dermal glycoprotein	5.52964e-11	-4.15392	extracellular dermal glycoprotein mRNA
contig_91978			0.000353168	-4.17244
BT138205.1	Medtr8g012550.1	mlp-like protein 28	9.26e-10	-4.17471	polyketide cyclase/dehydrase and lipid transporter mRNA
Medtr6g071090.1	Medtr6g071090.1	Translationallycontrolled tumor protein-like protein	1.70476e-12	-4.18591	translationally-controlled tumor-like protein
Medtr3g016080.1	Medtr3g016080.1	hypothetical protein	2.1105e-22	-4.23954	transmembrane protein, putative
Medtr2g063350.1	Medtr7g066410.1	hypothetical protein	2.38953e-13	-4.25294	DUF674 family protein
TC176506	Medtr2g035170.1	PR101 protein	3.00553e-08	-4.2541	disease-resistance response protein mRNA
Medtr7g016720.1	Medtr7g016720.1	Chalcone synthase	2.34816e-11	-4.26651	chalcone and stilbene synthase family protein
TC194443	Medtr4g036935.1	ralf-like protein	1.5255e-09	-4.26702	RALF-like protein mRNA
TC185805	Medtr6g033450.1	Pathogenesis related protein	6.60082e-12	-4.27847	pathogenesis-related protein bet V I family protein mRNA
TC191713	Medtr2g078290.1	EBP1	1.67543e-13	-4.29249	proliferation-associated 2G4-like protein mRNA
Medtr5g055020.1	Medtr5g055020.1	hypothetical protein	8.7743e-05	-4.33278	heavy metal transport/detoxification superfamily protein
contig_109436			4.31126e-11	-4.36633
Medtr4g018880.1	Medtr4g018880.1	hypothetical protein	5.74925e-07	-4.3782	PAR1 protein
TC197209	Medtr3g026330.1	Periaxin-like protein	2.05553e-05	-4.41596	leguminosin group485 secreted peptide mRNA
contig_115871_1.1	Medtr1g015165.1	class II heat shock protein	0.000109094	-4.43279	cytosolic class II small heat-shock protein
Medtr2g029860.1	Medtr2g029860.1	Peroxidase	1e-09	-4.45642	peroxidase family protein
contig_58628			1.07247e-09	-4.52964
TC192562	Medtr2g102660.1	drug resistance transporter-like abc domain protein	3.72854e-11	-4.55246	drug resistance transporter-like ABC domain protein mRNA
BT146560.1	Medtr5g070680.1	alternative oxidase	0.000638058	-4.60905	ubiquinol oxidase 1a mRNA
contig_63166			2.91261e-06	-4.63707
TC174033	Medtr8g023770.1	inactive purple acid phosphatase-like protein	2.85155e-08	-4.64001	inactive purple acid phosphatase-like protein mRNA
Medtr5g097940.1	Medtr5g097940.1	Reductase	1.08042e-15	-4.69745	aldo/keto reductase family oxidoreductase
TC179440	Medtr5g049280.1	peroxidase 11	1.97575e-08	-4.74775	peroxidase family protein mRNA
contig_163470_1.1	Medtr7g105870.1	NHL1	2.0775e-05	-4.75388	harpin-induced-like protein
Medtr5g064510.1	Medtr5g064510.1	hypothetical protein	3.14e-07	-4.77943	leguminosin group485 secreted peptide
TC197583	Medtr4g069680.1	burp domain-containing protein 3-like	1.79358e-12	-4.80134	dehydration-responsive RD22-like protein partial mRNA
BT136081.1	Medtr5g097900.1	chalcone reductase	3.28208e-10	-4.94668	aldo/keto reductase family oxidoreductase mRNA
Medtr6g009520.1	Medtr6g009520.1	Mitochondrial chaperone BCS1	2.19404e-08	-4.94951	P-loop nucleoside triphosphate hydrolase superfamily protein
contig_246105			5.50704e-05	-4.97511
Medtr8g011080.1	Medtr8g011080.1	Heat shock protein DnaJ Nterminal domain-containing protein	1.0568e-10	-5.00242	DnaJ heat shock amino-terminal domain protein
Medtr4g093940.1	Medtr4g093940.1	hypothetical protein	3.20861e-07	-5.00914	leguminosin group485 secreted peptide
contig_78563_1.1	Medtr8g432390.1	bon1-associated protein 2	1.78942e-05	-5.02178	BON1-associated-like protein
Medtr4g069680.1	Medtr4g069680.1	BURP domain-containing protein	4.15438e-08	-5.07264	dehydration-responsive RD22-like protein
contig_92678_1.1	Medtr6g047880.1	Albumin	2.44233e-13	-5.09688	albumin I
TC175523	Medtr7g021850.1	Aldoketo reductase	0.000711302	-5.18684	aldo/keto reductase family oxidoreductase mRNA
Medtr1g030270.1	Medtr1g030275.1	Early nodulin	4.07146e-13	-5.23716	GDSL-like lipase/acylhydrolase
BT149679.1	Medtr2g022380.1	extracellular dermal glycoprotein	4.16217e-11	-5.24438	extracellular dermal glycoprotein mRNA
contig_73988			2.64804e-05	-5.26694
Medtr4g069810.1	Medtr4g069810.1	Organspecific protein S2	3.49699e-17	-5.36604	specific tissue protein
Medtr4g093920.1	Medtr4g093920.1	hypothetical protein	4.58704e-07	-5.41634	leguminosin group485 secreted peptide
Medtr3g064420.1	Medtr3g064420.1	2succinylbenzoateCoA ligase	1.01288e-08	-5.50611	long-chain acyl-CoA synthetase
TC194402	Medtr4g036990.1	ralf-like protein	1.77743e-08	-5.54217	transmembrane protein, putative mRNA
TC190665	Medtr8g011100.1	Peptidylprolyl isomerase FKB-type	1.36952e-14	-5.57107	peptidyl-prolyl cis-trans isomerase FKBP65 partial mRNA
contig_72695_1.1	Medtr8g045695.1	pathogenesis-related protein bet v i family protein	3.72218e-51	-5.61427	polyketide cyclase/dehydrase and lipid transporter
Medtr3g106430.1	Medtr3g106430.1	Flotillin-like protein	1.15758e-10	-5.69511	SPFH/band 7/PHB domain membrane-associated family protein
TC178718	Medtr4g069810.1	Specific tissue protein 1	6.19233e-19	-5.69548	specific tissue protein mRNA
contig_59884			1.10999e-14	-5.69573
Medtr7g093820.1	Medtr7g093820.1	Disease resistance response protein	3.58281e-09	-5.73922	disease resistance response protein
contig_50672			3.85316e-12	-5.76432
TC192954	Medtr2g022380.1	extracellular dermal glycoprotein	6.55912e-16	-5.79799	extracellular dermal glycoprotein mRNA
BT052529.1	Medtr8g064590.1	nucleic acid- ob-fold-like protein	3.24985e-17	-5.81316	nucleic acid-binding, OB-fold-like protein mRNA
TC180132			1.33195e-12	-5.87128
BT139644.1	Medtr2g090765.1	fasciclin-like arabinogalactan protein 13	1.01034e-13	-5.89873	fasciclin-like arabinogalactan protein mRNA
TC179377	Medtr4g088495.1	polyubiquitin	4.43555e-15	-5.9136	polyubiquitin 3 mRNA
TC197619	Medtr5g012610.1	40S ribosomal protein S30like	8.5614e-17	-6.19206	40S ribosomal S30-like protein mRNA
TC177289	Medtr4g087830.1	phospholipase a1-iigamma-like	9.29659e-15	-6.31021	phospholipase A1 mRNA
Medtr7g016700.1	Medtr7g016700.1	Chalcone synthase	5.52092e-15	-6.33614	chalcone and stilbene synthase family protein
Medtr4g093950.1	Medtr4g093950.1	hypothetical protein	4.91442e-07	-6.47186	hypothetical protein
Medtr3g109430.1	Medtr3g109430.1	hypothetical protein	1.8772e-13	-6.66918	hypothetical protein
TC177405	Medtr8g092590.1	Cellulose synthase	1.24987e-15	-7.02487	cellulose synthase-like protein mRNA
JL873858.1	Medtr1g099150.1		1.34873e-15	-7.3743	hypothetical protein partial mRNA
contig_55797			7.75428e-18	-7.49137
Medtr4g013930.1	Medtr0433s0040.1	Disease resistance response protein	4.19686e-11	-7.4922	disease resistance response protein
TC179546	Medtr5g055170.1	amino-terminal domain cyclin	6.17531e-20	-7.76522	amino-terminal domain cyclin mRNA
Medtr7g016780.1	Medtr7g016780.1	Chalcone synthase	5.80371e-18	-7.81362	chalcone and stilbene synthase family protein
Medtr1g086450.1	Medtr1g086450.1	hypothetical protein	1.18209e-09	-7.95674	hypothetical protein
Medtr5g013030.1	Medtr5g013030.1	RINGH2 finger protein ATL1E	1.02486e-13	-7.9995	transmembrane protein, putative
TC183565	Medtr4g013385.1	disease resistance response protein	3.55974e-13	-8.04707	disease resistance response protein mRNA
Medtr2g035190.1	Medtr2g035190.1	ABAresponsive protein ABR17	5.07288e-05	-8.3864	ABA-responsive protein
TC180308	Medtr3g028720.1	Betaglucosidase G2	8.17233e-15	-8.39208	glycoside hydrolase family 1 protein mRNA
Medtr4g114870.1	Medtr4g114870.1	Blue copper protein	1.08646e-13	-8.60792	plastocyanin-like domain protein
Medtr8g045560.1	Medtr8g045560.1	MLP-like protein	1.34545e-20	-8.8997	pathogenesis-related protein bet V I family protein
contig_12851_1.1	Medtr1g080800.1	Pathogenesis-related protein 4B	0.000869141	-9.10685	Chitinase / Hevein / PR-4 / Wheatwin2
AC235664.4			6.22246e-25	-10.2754
Medtr4g127790.1	Medtr4g127790.1	LysyltRNA synthetase	1.56203e-23	-10.3009	lysine-tRNA ligase
Medtr3g109490.1	Medtr3g109490.1	BURP domain protein	2.61746e-19	-10.5173	dehydration-responsive protein RD22
contig_166079			4.47309e-15	-11.4309
TC200101	Medtr2g436800.1	Ribosomal protein S21e	6.12091e-28	-11.9889	40S ribosomal S21-like protein mRNA
AC234952.5			1.80197e-28	-12.2789
JL866606.1	Medtr8g018550.1	seed linoleate 9s-lipoxygenase	1.24926e-30	-13.2432	seed linoleate 9S-lipoxygenase mRNA
AL380058	Medtr3g067430.1	Albumin 1 precursor	8.63357e-25	-13.5037	albumin I mRNA
TC194155	Medtr1g098140.1	Chalcone synthase 42	5.22195e-30	-16.3846	chalcone and stilbene synthase family protein mRNA
Medtr6g036620.1	Medtr6g036620.1	Albumin	8.21161e-31	-20.0316	Leginsulin/Albumin-1
Medtr4g026590.1	Medtr4g026590.1	Albumin	6.79988e-52	-20.2935	Leginsulin/Albumin-1
Medtr2g035150.1	Medtr2g035150.1	Pathogenesisrelated protein PR10	5.62668e-23	-23.1123	disease-resistance response protein
Medtr4g017030.1	Medtr4g017030.1	Germin-like protein subfamily 1 member	1.12947e-16	-23.8958	germin family protein
Medtr2g036190.1	Medtr0062s0060.1	Narbonin	3.94254e-24	-34.767	narbonin-like 2S protein
JL881212.1	Medtr3g070210.1	aquaporin-like transmembrane channel protein	8.84134e-48	-40.0271	major intrinsic protein (MIP) family transporter mRNA
