# Supplementary material for: Quantitative Resistance to Verticillium Wilt in Medicago truncatula Involves Eradication of the Fungus from Roots and Is Associated with Transcriptional Responses Related to Innate Immunity
Source: Front Plant Sci. 2016 Sep 29;7:1431. doi: 10.3389/fpls.2016.01431 (PMC5041324; doi:10.3389/fpls.2016.01431)
Supplement: Supplementary file 4 [file Table4.xlsx]

## Sheet: Supplementary Table S4
Supplementary Table S4
List of Differentially Expressed Genes (DEGs) in the resistant line A17 depending on inoculation, including putative time and batch effects.
InocOnly : respond only to inoculation ; InocDevo : respond to inoculation and development (time)
InocRB : respond to inoculation with experiment effect ; InocDevoRB : respond to inoculation and development, with experiment effect
DiffT0 : DEG between the A17 and F83005.5 at T0 (just before inoculation) ; Lower (resp. Higher) means the gene is significantly less (resp. more) expressed in A17.
ID Mt v3.5	ID Mt v4	Annotation	Fold	PValue	InocOnly	InocDevo	InocRB	InocDevoRB	DiffT0
contig_70372_1.1	Medtr8g012795.1	defensin-like protein	-5.42	1.2e-05	1	0	0	0
TC191486	Medtr1g029500.1	F-box SKP2A-like protein	-4.13	9.7e-07	1	0	0	0
Medtr6g008680.1	Medtr6g008680.1	hypothetical protein	-2.8	0.00032	1	0	0	0
contig_167649_1.1	Medtr3g088845.1	2-oxoisovalerate dehydrogenase subunit alpha mitochondrial-like	-2.74	6.5e-06	1	0	0	0	Higher
Medtr2g096120.1	Medtr2g096120.1	hypothetical protein	-2.65	0.00023	1	0	0	0
Medtr8g022300.1	Medtr8g022300.1	dormancy auxin associated protein	-2.6	8.1e-05	1	0	0	0
TC174196			-2.47	0.00046	1	0	0	0
Medtr8g078170.1	Medtr8g078170.1	coiled-coil domain-containing protein	-2.32	0.00019	1	0	0	0
Medtr1g007920.1	Medtr1g007920.1	IQ calmodulin-binding motif protein	2.42	0.00048	1	0	0	0
Medtr7g104460.1	Medtr7g104460.1	terminal flower 1	2.61	0.00022	1	0	0	0	Higher
Medtr1g083950.1	Medtr1g083950.1	universal stress protein a-like protein	3.55	0.00037	1	0	0	0
TC183087	Medtr2g035440.1	haloacid dehalogenase-like hydrolase domain-containing protein 3	3.84	0.00027	1	0	0	0	Lower
Medtr2g035440.1	Medtr2g035440.1	haloacid dehalogenase-like hydrolase domain-containing protein 3	4.41	3e-05	1	0	0	0	Lower
TC176640	Medtr1g083440.1	dormancy auxin associated protein	-3.75	3.1e-08	0	1	0	0
Medtr2g009480.1	Medtr2g009480.1	leguminosin group485 secreted peptide	-3.57	0.00048	0	1	0	0
contig_7825			2.42	6e-05	0	1	0	0
Medtr5g022380.1	Medtr5g022380.1	nodulin family protein	2.46	0.00017	0	1	0	0
Medtr2g099470.1	Medtr2g099470.1	endochitinase PR4-like	2.54	0.00034	0	1	0	0
Medtr4g120860.1	Medtr4g120940.1	pathogenesis-related protein class partial	2.57	4.3e-05	0	1	0	0
TC185805	Medtr6g033450.1	pathogenesis-related protein class 10	2.58	0.00023	0	1	0	0	Lower
Medtr7g055630.1	Medtr7g055630.1	ankyrin repeat protein	2.71	4.3e-06	0	1	0	0
contig_104207_1.1	Medtr4g068860.1	non-symbiotic hemoglobin	2.71	0.00021	0	1	0	0
TC175803	Medtr4g088195.1	isoflavone synthase	2.74	0.00045	0	1	0	0
TC194357		pathogenesis-related protein class partial	2.82	3.3e-06	0	1	0	0
TC194710	Medtr8g007090.1	patatin-like phospholipase	3.06	0.00023	0	1	0	0
BT147166.1	Medtr3g089940.1	alcohol dehydrogenase	3.21	0.00018	0	1	0	0
Medtr1g098140.1	Medtr1g098140.1	chalcone synthase	3.71	4.8e-07	0	1	0	0	Lower
TC176541	Medtr3g089940.1	alcohol dehydrogenase	3.9	0.00012	0	1	0	0
Medtr3g089970.1	Medtr3g089970.1	zinc-binding alcohol dehydrogenase family protein	3.92	0.00038	0	1	0	0	Lower
TC187179	Medtr3g089940.1	alcohol dehydrogenase	4.21	3.8e-05	0	1	0	0
Medtr1g097910.1	Medtr1g097910.1	chalcone synthase	4.25	5e-09	0	1	0	0
contig_126470			5.54	1.2e-05	0	1	0	0
BT051287.1	Medtr5g081705.1	60S ribosomal protein L35a-3	-16.07	5.3e-06	0	0	1	0
TC196800	Medtr2g016650.1	hypothetical protein	2.4	0.0002	0	0	1	0
Medtr7g016700.1	Medtr7g016700.1	chalcone synthase	2.74	8.3e-05	0	0	1	0	Lower
Medtr2g101370.1	Medtr2g101370.1	major intrinsic protein (MIP) family transporter	-3.81	0.00016	0	0	0	1
contig_59636_1.1	Medtr4g088160.1	cytochrome P450 family flavone synthase	2.28	7.8e-05	0	0	0	1
contig_54032_1.1	Medtr8g065010.1	polygalacturonase plant-like protein	2.29	0.00011	0	0	0	1
TC194155	Medtr1g098140.1	chalcone and stilbene synthase family protein	3.19	8.1e-06	0	0	0	1	Lower
TC174347	Medtr6g091680.1	caffeoyl-CoA 3-O-methyltransferase	3.41	1.5e-08	0	0	0	1
contig_240964_1.1	Medtr2g089835.1	wound-responsive family protein	3.85	1.6e-07	0	0	0	1
Medtr5g022390.1	Medtr5g022390.1	rhodanese-related sulfurtransferase	4.68	4.1e-11	0	0	0	1
Medtr1g014320.1	Medtr1g014320.1	NADP-dependent glyceraldehyde-3-phosphate dehydrogenase	4.83	6.5e-07	0	0	0	1
Medtr7g086320.1	Medtr7g086320.1	hypothetical protein	5.84	7.5e-15	0	0	0	1
contig_64564_1.1	Medtr7g103390.1	Myb/SANT-like DNA-binding domain protein	7.3	2.6e-11	0	0	0	1
