# Supplementary material for: Quantitative Resistance to Verticillium Wilt in Medicago truncatula Involves Eradication of the Fungus from Roots and Is Associated with Transcriptional Responses Related to Innate Immunity
Source: Front Plant Sci. 2016 Sep 29;7:1431. doi: 10.3389/fpls.2016.01431 (PMC5041324; doi:10.3389/fpls.2016.01431)
Supplement: Supplementary file 5 [file Table5.xlsx]

## Sheet: Supplementary Table S5
Supplementary Table S5
List of Differentially Expressed Genes (DEGs) in the susceptible line F83005.5 depending on inoculation, including putative time and batch effects.
InocOnly : respond only to inoculation ; InocDevo : respond to inoculation and development (time)
InocRB : respond to inoculation with experiment effect ; InocDevoRB : respond to inoculation and development, with experiment effect
DiffT0 : DEG between A17 and F83005.5 lines at T0 (just before inoculation) ; Lower (resp. Higher) means the gene is significantly less (resp. more) expressed in F83005.5.
ID Mt v3.5	ID Mt v4	Annotation	Fold	PValue	InocOnly	InocDevo	InocRB	InocDevoRB	DiffT0
TC191486	Medtr1g029500.1	F-box SKP2A-like protein	-4.14	3.6e-15	1	0	0	0
contig_63793_1.1	Medtr8g015250.1	BZIP transcription factor	-3.93	0.0025	1	0	0	0
contig_53882			-3.87	0.00032	1	0	0	0
Medtr4g091090.1	Medtr4g091090.1	cysteine-rich TM module stress tolerance protein	-3.61	0.00028	1	0	0	0	Lower
contig_128958_1.1	Medtr4g011270.1	late embryogenesis abundant protein group 3, putative	-3.58	6.5e-05	1	0	0	0
Medtr2g096120.1	Medtr2g096120.1	hypothetical protein	-3.55	1.1e-06	1	0	0	0
AC235674_15.1			-3.54	1.5e-05	1	0	0	0
BQ144993		carbonic anhydrase family protein	-3.47	0.00014	1	0	0	0
contig_70372_1.1	Medtr8g012795.1	Defensin-like protein	-3.45	4.8e-05	1	0	0	0
TC187865	Medtr4g082883.1	hypothetical protein	-3.16	2.2e-10	1	0	0	0
BT144567.1	Medtr5g066060.1	carbonic anhydrase family protein	-3.05	0.0001	1	0	0	0
contig_63207_1.1	Medtr3g103580.1	branched-chain amino acid aminotransferase	-2.99	1.7e-05	1	0	0	0	Lower
Medtr5g040430.1	Medtr5g040430.1	glutathione S-transferase, amino-terminal domain protein	-2.86	1.7e-12	1	0	0	0	Higher
Medtr4g014540.1	Medtr4g014540.1	ferritin	-2.8	0.00033	1	0	0	0
Medtr8g101650.1	Medtr8g101650.1	MYB-like transcription factor family protein	-2.69	3.7e-07	1	0	0	0
Medtr8g085650.1	Medtr8g085650.1	F-box/kelch-repeat plant-like protein	-2.64	3.1e-08	1	0	0	0
contig_107810_1.1	Medtr8g024120.1	1-aminocyclopropane-1-carboxylate oxidase	-2.53	0.0011	1	0	0	0	Higher
TC176670	Medtr1g077890.1	cystathionine beta-lyase/cystathionine gamma-synthase	-2.5	1.2e-07	1	0	0	0
contig_107810			-2.46	9e-05	1	0	0	0
Medtr5g083170.1	Medtr5g083170.1	ferritin	-2.38	4.7e-09	1	0	0	0
TC184834	Medtr2g080010.1	NAC transcription factor-like protein	-2.35	0.00076	1	0	0	0
Medtr1g072690.1	Medtr1g072690.1	peptidoglycan-binding domain protein	-2.35	0.00017	1	0	0	0
TC177148	Medtr3g103580.1	branched-chain amino acid aminotransferase	-2.33	2.5e-05	1	0	0	0	Lower
TC175037	Medtr6g084640.1	dehydrin	-2.32	0.00048	1	0	0	0
Medtr7g109510.1	Medtr7g109510.1	BZIP transcription factor	-2.26	3.2e-05	1	0	0	0
Medtr5g023170.1	Medtr5g023170.1	rhodanese-related sulfurtransferase	-2.26	0.00073	1	0	0	0	Lower
contig_168999_1.1	Medtr1g077890.1	cystathionine beta-lyase/cystathionine gamma-synthase	-2.24	3e-06	1	0	0	0
TC179588	Medtr6g088500.1	short-chain dehydrogenase/reductase	-2.23	5.6e-06	1	0	0	0
Medtr4g060480.1	Medtr4g060480.1	acyl-CoA dehydrogenase	-2.23	0.0001	1	0	0	0
contig_53634_1.1	Medtr7g072575.1	CBL-interacting kinase	-2.21	2.7e-06	1	0	0	0
contig_76531			-2.21	6.2e-07	1	0	0	0
TC174596	Medtr7g117415.1	ubiquitin ligase SINAT3	-2.2	2.6e-05	1	0	0	0
TC176342	Medtr5g023170.1	rhodanese-related sulfurtransferase	-2.19	0.00048	1	0	0	0	Lower
Medtr2g034720.1	Medtr2g034720.1	alpha-L-arabinofuranosidase/beta-D-xylosidase	-2.19	9e-08	1	0	0	0	Lower
TC182680	Medtr4g081380.1	thioredoxin	-2.16	0.0025	1	0	0	0
Medtr5g091060.1	Medtr5g091060.1	4-hydroxyphenylpyruvate dioxygenase	-2.14	3.2e-07	1	0	0	0
BT051901.1	Medtr7g117415.1	ubiquitin ligase SINAT3	-2.13	0.00072	1	0	0	0
BT138994.1	Medtr7g072575.1	CBL-interacting kinase	-2.1	0.00066	1	0	0	0
Medtr6g023910.1	Medtr6g023910.1	short-chain alcohol dehydrogenase	-2.08	0.0011	1	0	0	0
Medtr1g113960.1	Medtr1g113960.1	ACT-like tyrosine kinase family protein	-2.06	0.00033	1	0	0	0	Lower
contig_237905_1.1	Medtr1g014930.1	DUF1677 family protein	-2.05	0.0022	1	0	0	0
contig_52282_2.1	Medtr8g096880.1	UDP-D-glucose/UDP-D-galactose 4-epimerase	-2.05	0.00012	1	0	0	0	Lower
Medtr8g074040.1	Medtr8g074040.1	long-chain acyl-CoA synthetase	-2.02	0.0027	1	0	0	0	Lower
contig_55783_1.1	Medtr7g117415.1	ubiquitin ligase SINAT3	-2.01	0.00071	1	0	0	0
contig_66456_1.1	Medtr4g057730.1	4-coumarate:CoA ligase-like protein	-1.98	0.0025	1	0	0	0	Lower
contig_51659_1.1	Medtr1g010150.1	CHY and CTCHY and RING-type zinc finger protein	-1.96	0.0025	1	0	0	0
Medtr8g069450.1	Medtr8g069450.1	transmembrane protein, putative	-1.94	3.4e-05	1	0	0	0
Medtr3g109120.1	Medtr3g109120.1	kinase C-like zinc finger protein	-1.93	0.00097	1	0	0	0
TC178260	Medtr1g022395.1	hypothetical protein	-1.89	0.00031	1	0	0	0
EY475764			-1.88	0.0012	1	0	0	0
TC201575	Medtr7g109460.1	RING/FYVE/PHD zinc finger protein	-1.87	0.0028	1	0	0	0
TC182312	Medtr7g095960.1	DUF506 family protein	-1.86	6.1e-05	1	0	0	0
contig_55658_2.1	Medtr7g108930.1	sucrose synthase	-1.85	6.4e-05	1	0	0	0
Medtr7g109520.1	Medtr7g109520.1	calvin cycle protein CP12-1	-1.84	5e-05	1	0	0	0
Medtr7g114200.1	Medtr7g114200.1	hypothetical protein	-1.84	0.00052	1	0	0	0
contig_103756_1.1	Medtr6g034975.1	vacuolar iron transporter-like protein	-1.8	0.0013	1	0	0	0	Higher
TC179289	Medtr5g083170.1	ferritin	-1.78	0.0015	1	0	0	0
contig_56887_1.1	Medtr2g023010.1	hypothetical protein	-1.76	0.00031	1	0	0	0
BQ157777			-1.76	0.0014	1	0	0	0
TC199968	Medtr4g094605.1	light-harvesting complex I chlorophyll A/B-binding protein	-1.75	0.0027	1	0	0	0	Lower
TC197560	Medtr6g028110.2	beta-D-glucoside glucohydrolase	-1.75	0.0029	1	0	0	0	Higher
TC178239	Medtr1g019440.1	alpha amylase domain protein	-1.74	0.0018	1	0	0	0
contig_80044_2.1	Medtr1g022395.1	hypothetical protein	-1.74	0.00095	1	0	0	0
contig_57398			-1.74	0.0019	1	0	0	0
TC176025	Medtr5g066330.1	hypothetical protein	-1.74	0.0028	1	0	0	0
Medtr2g007950.1	Medtr2g007950.1	Thionin-like protein	-1.74	0.00024	1	0	0	0
Medtr5g070030.1	Medtr5g070030.1	NAD(P)H:quinone oxidoreductase, type IV protein	-1.73	0.0023	1	0	0	0
BT141126.1	Medtr4g130970.1	potassium channel tetramerization domain protein	-1.71	0.0028	1	0	0	0
contig_168205_1.1	Medtr7g017880.1	BZIP transcription factor	-1.7	0.0012	1	0	0	0
contig_165242_1.1	Medtr3g112150.1	Sec14p-like phosphatidylinositol transfer family protein	-1.69	0.0022	1	0	0	0
TC199441	Medtr1g007840.1	transmembrane protein, putative	-1.69	0.0011	1	0	0	0
TC175401	Medtr5g015680.2	BTB/POZ and TAZ domain protein	-1.68	0.00042	1	0	0	0
TC175270	Medtr6g007647.2	homeobox associated leucine zipper protein	-1.64	0.00045	1	0	0	0
Medtr8g078170.1	Medtr8g078170.1	PPR containing plant-like protein	-1.64	0.0024	1	0	0	0
Medtr8g095890.1	Medtr3g088425.1	DPP6 amino-terminal domain protein	-1.62	0.0029	1	0	0	0
contig_12837			-1.62	0.002	1	0	0	0
TC188431	Medtr3g086580.1	alpha-galactosidase	-1.62	0.0024	1	0	0	0
TC173473	Medtr4g060480.1	acyl-CoA dehydrogenase	-1.61	0.0019	1	0	0	0
TC180246	Medtr4g106860.1	gibberellin-regulated family protein	-1.61	0.0016	1	0	0	0
contig_64138_1.1	Medtr2g090240.1	epoxide hydrolase-like protein	-1.58	0.0017	1	0	0	0
contig_52252_2.1	Medtr6g007647.1	homeobox associated leucine zipper protein	-1.53	0.0027	1	0	0	0
Medtr5g089820.1	Medtr5g089820.1	DUF4228 domain protein	1.61	0.0019	1	0	0	0
Medtr3g014180.1	Medtr3g014180.1	transmembrane protein, putative	1.63	0.0025	1	0	0	0
Medtr3g109160.1	Medtr3g109160.1	SAUR-like auxin-responsive family protein	1.64	0.00091	1	0	0	0
contig_58326_1.1	Medtr1g067020.1	zinc finger (CCCH-type) family protein	1.67	0.0031	1	0	0	0
Medtr6g078330.1	Medtr6g078330.1	glycoside hydrolase family 1 protein	1.68	0.0028	1	0	0	0
Medtr3g009050.1	Medtr3g009050.1	LRR receptor-like kinase	1.69	0.0028	1	0	0	0
Medtr6g083900.1	Medtr6g083900.1	CHY zinc finger protein	1.7	0.0023	1	0	0	0
Medtr4g127160.1	Medtr4g127160.1	SRP40, carboxy-terminal domain protein	1.7	0.0021	1	0	0	0
Medtr1g005680.1			1.72	0.00086	1	0	0	0
TC189980	Medtr2g044070.1	sucrose synthase	1.74	0.0017	1	0	0	0	Higher
TC202037	Medtr3g008500.1	trehalose-phosphate phosphatase	1.74	0.0011	1	0	0	0
TC185457			1.77	0.0013	1	0	0	0
Medtr1g099310.1	Medtr1g099310.1	chitinase	1.78	0.00089	1	0	0	0	Higher
Medtr7g065660.1	Medtr7g065660.1	glutathione S-transferase, amino-terminal domain protein	1.78	0.00032	1	0	0	0	Lower
contig_105546_1.1			1.79	0.00096	1	0	0	0
Medtr5g015190.1	Medtr5g015190.1	VQ motif protein	1.8	0.00045	1	0	0	0	Higher
TC191665	Medtr4g099050.1	ethphon-induced protein	1.87	0.0018	1	0	0	0
contig_70008_1.1	Medtr1g048030.1	guanine nucleotide-binding-like protein	1.89	0.0012	1	0	0	0
TC184160	Medtr1g048030.1	guanine nucleotide-binding-like protein	1.93	0.0027	1	0	0	0
Medtr1g106430.1	Medtr1g106430.1	phototropic-responsive NPH3 family protein	1.96	0.002	1	0	0	0
Medtr7g009710.1	Medtr7g009710.1	2-aminoethanethiol dioxygenase-like protein	1.97	0.00037	1	0	0	0
contig_57575_1.1	Medtr2g044070.1	sucrose synthase	2.01	0.00016	1	0	0	0	Higher
contig_13703_1.1	Medtr7g106340.1	E3 ubiquitin-protein ligase PUB23-like protein	2.06	2.6e-05	1	0	0	0
Medtr1g093600.1	Medtr1g093600.1	AP2/ERF and B3 domain transcription factor	2.1	0.0017	1	0	0	0
BQ152373		receptor-like kinase theseus protein	2.26	4.7e-05	1	0	0	0
AJ866733.1	Medtr7g417750.1	allene oxide cyclase	2.29	0.0019	1	0	0	0
contig_49356_1.1	Medtr8g099550.1	dynamin-like protein 1E	2.33	4.5e-05	1	0	0	0
Medtr5g016320.1	Medtr5g016320.1	indole-3-acetic acid-amido synthetase	2.34	0.00033	1	0	0	0
Medtr8g022440.1	Medtr8g022440.1	SAUR-like auxin-responsive family protein	2.48	0.00045	1	0	0	0
Medtr1g083950.1	Medtr1g083950.1	universal stress family protein	2.71	0.0013	1	0	0	0
contig_68072_1.1	Medtr1g096910.1	sucrose proton symporter, putative	3.12	0.00014	1	0	0	0
TC190379	Medtr2g055940.1	caffeic acid O-methyltransferase	3.52	0.0032	1	0	0	0
Medtr3g070860.1	Medtr3g070860.1	leucoanthocyanidin dioxygenase-like protein	5.83	5.4e-05	1	0	0	0
Medtr3g047140.1	Medtr3g047140.1	legume lectin beta domain protein	-5.58	0.00026	0	1	0	0
contig_73988			-5.24	1.1e-15	0	1	0	0
contig_167649_1.1	Medtr3g088845.1	2-oxoisovalerate dehydrogenase subunit alpha	-4.92	4.4e-23	0	1	0	0	Lower
contig_73988_1.1	Medtr2g055790.1	zinc finger, C3HC4 type (RING finger) protein	-4.46	7.7e-11	0	1	0	0
Medtr5g090070.1	Medtr5g090070.1	serine-glyoxylate aminotransferase-like protein	-3.37	1.3e-10	0	1	0	0	Lower
BT148531.1	Medtr4g055170.1	HXXXD-type acyl-transferase family protein	-3.36	5.9e-07	0	1	0	0
TC176640	Medtr1g083440.1	dormancy/auxin associated protein	-3.35	1.5e-10	0	1	0	0
contig_57806_1.1	Medtr1g077890.1	cystathionine beta-lyase/cystathionine gamma-synthase	-2.76	7.2e-07	0	1	0	0
BQ153338		citrate synthase 3%2C peroxisomal protein	-2.65	0.00013	0	1	0	0
TC180413	Medtr2g008030.1	fructose-1,6-bisphosphatase, cytosolic-like protein	-2.59	4.3e-06	0	1	0	0	Lower
Medtr1g080250.1	Medtr1g080250.1	L-allo-threonine aldolase-like protein	-2.57	3.2e-10	0	1	0	0	Lower
Medtr4g087850.1	Medtr4g087850.1	hypothetical protein	-2.54	0.00097	0	1	0	0
Medtr4g114080.1	Medtr4g114080.1	lactoylglutathione lyase/glyoxalase I family protein	-2.49	1.4e-07	0	1	0	0
Medtr8g022300.1	Medtr8g022300.1	dormancy/auxin associated protein	-2.45	2e-05	0	1	0	0
contig_53621_1.1	Medtr7g066690.1	uncoupling protein	-2.43	0.00022	0	1	0	0	Lower
Medtr5g082130.1	Medtr5g082130.1	hypothetical protein	-2.42	0.0004	0	1	0	0
Medtr4g021260.1	Medtr4g021260.1	Avr9/Cf-9 rapidly elicited protein	-2.35	0.00054	0	1	0	0
Medtr2g021690.1	Medtr2g021690.1	T1.3 protein	-2.33	0.00077	0	1	0	0
TC181284	Medtr5g038460.1	plant/T7N9-9 protein	-2.26	9.1e-06	0	1	0	0	Lower
TC175074	Medtr1g080250.3	L-allo-threonine aldolase-like protein	-2.24	8.4e-08	0	1	0	0	Lower
TC184459	Medtr5g072980.1	cytochrome P450 family 71 protein	-2.22	0.00098	0	1	0	0
contig_77660			-2.18	0.0003	0	1	0	0
TC191019	Medtr3g107500.1	rare lipoprotein A-like double-psi beta-barrel protein	-2.13	8.1e-05	0	1	0	0
Medtr7g072420.1	Medtr7g072420.1	alanine-glyoxylate aminotransferase-like protein	-2.1	6.6e-06	0	1	0	0
TC196818	Medtr2g014240.2	auxin-repressed/dormancy-associated protein	-2.01	2.5e-05	0	1	0	0
contig_84877			-1.98	2.1e-05	0	1	0	0
Medtr3g107500.1	Medtr3g107500.1	rare lipoprotein A-like double-psi beta-barrel protein	-1.97	4.9e-06	0	1	0	0
AC235757_50.1	Medtr8g015910.1	2,3-diketo-5-methylthio-1-phosphopentane phosphatase	-1.96	0.00076	0	1	0	0
TC186565	Medtr2g014240.1	auxin-repressed/dormancy-associated protein	-1.96	2.5e-05	0	1	0	0	Lower
Medtr7g021040.1	Medtr7g021040.1	serine carboxypeptidase-like protein	-1.9	0.0006	0	1	0	0
TC179550	Medtr7g066690.1	uncoupling protein	-1.82	8.2e-05	0	1	0	0	Lower
TC202164			-1.79	0.00084	0	1	0	0
TC181762	Medtr4g093250.1	class I glutamine amidotransferase	-1.77	0.00066	0	1	0	0	Lower
TC173102	Medtr7g076190.1	cyclin-like F-box protein	-1.77	0.0024	0	1	0	0	Higher
contig_68314_1.1	Medtr7g111850.1	galactinol synthase	-1.73	0.0026	0	1	0	0
JL881590.1	Medtr4g020110.3	delta-1-pyrroline-5-carboxylate synthetase	-1.73	0.00019	0	1	0	0
Medtr4g122750.1	Medtr4g122750.1	plant invertase/pectin methylesterase inhibitor	-1.7	0.002	0	1	0	0
Medtr4g131400.1	Medtr4g131400.1	temperature-induced lipocalin	-1.68	0.0024	0	1	0	0	Lower
TC187423	Medtr7g062970.1	one helix protein OHP	-1.65	0.0012	0	1	0	0
Medtr3g108910.1	Medtr3g108910.1	hypothetical protein	-1.65	0.0018	0	1	0	0
TC192386	Medtr4g020110.2	delta-1-pyrroline-5-carboxylate synthetase	-1.61	0.0025	0	1	0	0
Medtr1g088660.1	Medtr1g088660.1	E3 ubiquitin-protein ligase BAH1-like protein, putative	-1.59	0.0013	0	1	0	0
Medtr2g029860.1	Medtr2g029860.1	peroxidase family protein	1.54	0.0027	0	1	0	0	Higher
Medtr4g133620.1	Medtr4g133620.1	auxin-responsive family protein	1.58	0.0018	0	1	0	0	Higher
Medtr7g055630.1	Medtr7g055630.1	ankyrin repeat protein	1.66	0.0021	0	1	0	0
Medtr2g099010.1	Medtr2g099010.1	salt tolerance-like protein	1.66	0.00099	0	1	0	0
Medtr2g082050.1	Medtr2g082050.1	terpene synthase family, metal-binding domain protein	1.81	0.00035	0	1	0	0
Medtr5g013770.1	Medtr5g013770.1	ethphon-induced protein	1.83	4.3e-05	0	1	0	0
TC200494			2.02	0.0024	0	1	0	0
contig_106602			2.08	1e-05	0	1	0	0
Medtr4g106500.1	Medtr4g106500.1	UVI1, putative	2.14	1.3e-06	0	1	0	0
Medtr4g054920.1	Medtr4g054920.1	cytochrome P450 family 94 protein	2.16	2.5e-07	0	1	0	0	Higher
TC179073	Medtr8g021380.1	jasmonate zim-domain protein	2.17	8.6e-05	0	1	0	0
contig_116016			2.19	0.00047	0	1	0	0
TC187179	Medtr3g089940.1	zinc-binding alcohol dehydrogenase family protein	2.34	0.00048	0	1	0	0
Medtr1g061640.1	Medtr1g061640.1	Myb/SANT-like DNA-binding domain protein	2.45	0.0014	0	1	0	0
Medtr6g018270.1	Medtr6g018270.1	seed specific protein Bn15D17A	2.49	0.0013	0	1	0	0
contig_127792_1.1	Medtr2g089940.1	wound-responsive family protein	2.57	6.8e-05	0	1	0	0
contig_115027			2.67	5.2e-06	0	1	0	0
TC186741	Medtr2g089985.1	wound-responsive family protein	2.69	0.00065	0	1	0	0
Medtr4g119030.1	Medtr4g119030.1	monothiol glutaredoxin-S2 protein	2.69	4.9e-06	0	1	0	0
Medtr4g119050.1	Medtr4g119050.1	monothiol glutaredoxin-S2 protein	2.8	3.1e-06	0	1	0	0
TC177302	Medtr5g013530.1	jasmonate zim-domain protein	3.29	4.2e-05	0	1	0	0
JL895092.1			-19.94	0.0025	0	0	1	0
Medtr5g081530.1	Medtr5g081530.1	17.6 kDa class I heat shock protein	-3.18	1.4e-05	0	0	1	0
Medtr2g026760.1	Medtr2g026760.1	Lipid transfer protein	-2.94	7.5e-07	0	0	1	0	Lower
TC176982	Medtr3g467420.1	glutathione S-transferase, amino-terminal domain protein	-2.7	2.1e-07	0	0	1	0
TC177579	Medtr1g066380.1	cationic peroxidase	-2.54	1.9e-07	0	0	1	0	Lower
Medtr5g074290.1	Medtr5g074290.1	DUF4228 domain protein	-2.26	1.8e-07	0	0	1	0	Lower
Medtr5g098020.1	Medtr5g098020.1	hypothetical protein	-2.13	2.9e-06	0	0	1	0
contig_74549_2.1	Medtr4g007710.1	hypothetical protein	-2.01	1.8e-06	0	0	1	0
contig_162945_1.1	Medtr3g103410.1	plant/MWF20 protein	-1.97	0.00021	0	0	1	0
TC193171	Medtr4g032815.1	potato type II proteinase inhibitor family protein	-1.93	0.0015	0	0	1	0
contig_91552_1.1	Medtr3g491890.1	thylakoid lumenal 17.4 kDa protein	-1.9	0.00062	0	0	1	0
Medtr8g046250.1			-1.89	0.00029	0	0	1	0
contig_239984_1.1	Medtr4g035905.1	plant invertase/pectin methylesterase inhibitor	-1.87	0.0014	0	0	1	0
contig_21756_1.1	Medtr8g012775.1	Defensin-like protein	-1.84	0.00021	0	0	1	0	Higher
AJ401228.1	Medtr3g084410.1	selenium-binding-like protein	-1.76	0.00059	0	0	1	0	Higher
BT144821.1	Medtr4g093250.1	class I glutamine amidotransferase	-1.75	0.0031	0	0	1	0	Lower
TC193809	Medtr2g042330.2	NAD-dependent aldehyde dehydrogenase family protein	-1.72	0.0011	0	0	1	0
Medtr7g099390.1	Medtr7g099390.1	photosystem I reaction center subunit IV A	-1.71	0.00026	0	0	1	0
TC184312	Medtr8g038220.2	annexin D8	-1.7	0.0014	0	0	1	0
Medtr3g101440.1	Medtr3g101440.1	hypothetical protein	-1.69	0.0014	0	0	1	0
TC180544	Medtr8g020630.1	germin family 3 protein	-1.67	0.0026	0	0	1	0
Medtr5g006360.1	Medtr5g006360.1	lactoylglutathione lyase/glyoxalase I family protein	-1.67	0.0012	0	0	1	0
TC180242	Medtr8g012775.1	Defensin-like protein	-1.64	0.00064	0	0	1	0	Higher
TC197452	Medtr8g079120.1	methylesterase	-1.62	0.0031	0	0	1	0
Medtr8g020650.1	Medtr8g020650.1	germin family 3 protein	-1.57	0.0016	0	0	1	0
Medtr1g011260.1	Medtr1g011260.1	membrane protein Ycf1	-1.57	0.0024	0	0	1	0
Medtr2g025780.1	Medtr2g025780.1	hypothetical protein	-1.54	0.0014	0	0	1	0	Lower
Medtr6g065460.1	Medtr6g065460.1	Kunitz type trypsin inhibitor / Alpha-fucosidase	1.51	0.0027	0	0	1	0	Higher
Medtr7g050950.1	Medtr7g050950.1	pectinesterase/pectinesterase inhibitor	1.64	0.00068	0	0	1	0
JL883080.1	Medtr7g101395.1	phenylalanine ammonia-lyase-like protein	1.66	0.0032	0	0	1	0	Higher
Medtr7g101680.1			1.67	0.0024	0	0	1	0
Medtr4g094010.1	Medtr4g094010.1	white-brown-complex ABC transporter family protein, putative	1.68	0.0012	0	0	1	0
Medtr1g097910.1	Medtr1g097910.1	chalcone and stilbene synthase family protein	1.7	0.0015	0	0	1	0
TC191760	Medtr2g022380.1	extracellular dermal glycoprotein	1.71	0.0002	0	0	1	0	Higher
Medtr5g035670.1	Medtr5g035665.1	DUF1262 family protein	1.72	0.00098	0	0	1	0
TC179111	Medtr7g101425.1	phenylalanine ammonia-lyase-like protein	1.75	0.0033	0	0	1	0
Medtr5g013260.1	Medtr5g013260.1	FAD/NAD(P)-binding oxidoreductase family protein	1.76	0.00065	0	0	1	0	Higher
TC192375	Medtr4g124660.2	sucrose synthase	1.79	7.5e-05	0	0	1	0
Medtr7g113420.1	Medtr7g113420.1	alpha/beta hydrolase family protein	1.83	0.0026	0	0	1	0
TC178644	Medtr2g075590.1	transmembrane protein, putative	1.85	0.0013	0	0	1	0
BT149679.1	Medtr2g022380.1	extracellular dermal glycoprotein	1.89	8.1e-05	0	0	1	0
BT145470.1	Medtr4g124660.2	sucrose synthase	1.89	7.1e-06	0	0	1	0
Medtr1g098140.1	Medtr1g098140.1	chalcone and stilbene synthase family protein	1.9	0.00036	0	0	1	0	Higher
Medtr1g088110.1	Medtr1g088110.1	pollen Ole e I family allergen	1.91	0.003	0	0	1	0	Lower
Medtr1g097900.1	Medtr1g097910.1	chalcone and stilbene synthase family protein	1.91	6e-05	0	0	1	0
Medtr5g018720.1	Medtr5g018720.1	DUF4228 domain protein	1.91	0.0032	0	0	1	0
TC194155	Medtr1g098140.1	chalcone and stilbene synthase family protein	1.95	0.0011	0	0	1	0	Higher
Medtr2g098060.1	Medtr2g098060.1	transmembrane protein, putative	1.95	0.0013	0	0	1	0
TC184709	Medtr1g019270.1	triacylglycerol lipase-like protein	1.96	0.0028	0	0	1	0
contig_240314			1.96	0.0014	0	0	1	0
Medtr5g036410.1	Medtr5g036410.1	matrix metalloproteinase	1.96	0.00061	0	0	1	0
TC175054	Medtr1g094145.1	DUF4050 family protein	1.98	1.3e-05	0	0	1	0
Medtr1g090150.1	Medtr1g090150.1	glutathione S-transferase, amino-terminal domain protein	1.99	0.00031	0	0	1	0
Medtr3g064420.1	Medtr3g064420.1	long-chain acyl-CoA synthetase	2	2.3e-05	0	0	1	0	Higher
Medtr7g027960.1	Medtr7g027960.1	cytochrome P450 family flavone synthase	2.01	0.0029	0	0	1	0
TC186292	Medtr3g088655.1	EF hand calcium-binding family protein	2.09	0.0024	0	0	1	0
contig_64381_1.1	Medtr2g023930.1	WRKY1b transcription factor	2.09	0.0012	0	0	1	0
BT135624.1	Medtr1g034060.1	gibberellin 2-beta-dioxygenase	2.14	0.0011	0	0	1	0	Lower
TC184983	Medtr3g118020.1	plant phospholipase-like protein	2.14	0.0017	0	0	1	0
contig_69027			2.14	0.0028	0	0	1	0
TC177953	Medtr1g093600.1	AP2/ERF and B3 domain transcription factor	2.15	9.8e-06	0	0	1	0
Medtr5g036810.1	Medtr5g036810.1	transmembrane protein, putative	2.16	0.0019	0	0	1	0
TC201574	Medtr4g019225.1	laccase/diphenol oxidase family protein	2.24	5e-05	0	0	1	0
TC196800	Medtr2g016650.1	hypothetical protein	2.27	5.9e-05	0	0	1	0
Medtr4g126920.1	Medtr4g126920.1	xyloglucan endotransglucosylase/hydrolase family protein	2.29	0.00025	0	0	1	0
contig_132576_1.1			2.39	0.0013	0	0	1	0
contig_8838_1.1	Medtr4g019225.1	laccase/diphenol oxidase family protein	2.42	4.7e-05	0	0	1	0
BE323045			2.47	0.00017	0	0	1	0
contig_120264_2.1	Medtr7g102990.1	CHY and CTCHY and RING-type zinc finger protein	2.51	4.1e-06	0	0	1	0
Medtr4g079140.1	Medtr4g079140.1	seven transmembrane MLO family protein	2.51	1.1e-06	0	0	1	0
TC198322	Medtr1g033080.1	pollen Ole e I family allergen	2.54	0.00012	0	0	1	0	Lower
TC173388	Medtr1g062590.1	allergen Pru protein, putative	2.92	0.001	0	0	1	0
TC187186	Medtr7g108860.3	CS domain protein	3.24	3.9e-07	0	0	1	0
JL881343.1	Medtr1g033080.1	pollen Ole e I family allergen	3.46	1.3e-05	0	0	1	0	Lower
Medtr6g044810.1	Medtr6g044810.1	Kunitz type trypsin inhibitor / Alpha-fucosidase	3.81	0.00034	0	0	1	0
Medtr4g113820.1	Medtr4g113820.1	early nodulin 93	3.88	0.00099	0	0	1	0	Lower
Medtr3g034640.1	Medtr3g034640.1	specific tissue protein	6.29	9.4e-12	0	0	1	0
Medtr2g026420.1	Medtr2g026420.1	hypothetical protein	-5.99	1.2e-16	0	0	0	1
Medtr8g061360.1	Medtr8g061360.1	tyrosine/nicotianamine family aminotransferase	-4.27	1.3e-08	0	0	0	1	Lower
Medtr4g081870.1	Medtr4g081870.1	NAC transcription factor-like protein	-3.65	7.8e-13	0	0	0	1
Medtr4g090530.1			-3.06	9.8e-06	0	0	0	1
TC177352	Medtr2g090265.1	expansin-like protein B1	-2.32	2.5e-07	0	0	0	1
TC176253	Medtr2g014240.2	auxin-repressed/dormancy-associated protein	-2.32	1.4e-06	0	0	0	1
TC185974	Medtr7g090590.1	GASA/GAST/Snakin	-2.21	5.4e-05	0	0	0	1
AC235753_1.1	Medtr3g075390.1	KDEL-tailed cysteine endopeptidase CEP1	-1.77	0.0024	0	0	0	1
Medtr4g028370.1	Medtr4g027800.1	Lipid transfer protein	-1.75	0.0017	0	0	0	1
contig_77089_1.1	Medtr2g022610.1	hypothetical protein	-1.73	0.0032	0	0	0	1
BQ156625			-1.73	0.0013	0	0	0	1
Medtr5g064950.1	Medtr5g064950.1	basic helix loop helix (BHLH) DNA-binding family protein	-1.71	0.0012	0	0	0	1	Lower
TC177102	Medtr2g096900.1	outer envelope pore protein	-1.67	0.001	0	0	0	1
Medtr4g132020.1	Medtr4g132020.1	senescence regulator	-1.66	0.001	0	0	0	1
Medtr3g093400.1	Medtr3g093400.1	response to low sulfur protein, putative	-1.63	0.0014	0	0	0	1
TC173527	Medtr3g118430.1	NAD-dependent epimerase/dehydratase family protein	-1.59	0.0014	0	0	0	1
Medtr5g016750.1	Medtr5g016750.1	ethylene response factor	-1.54	0.0032	0	0	0	1
Medtr7g038480.1	Medtr8g028780.1	oxidoreductase/ferric-chelate reductase	1.61	0.0012	0	0	0	1
contig_90018_1.1	Medtr3g074930.1	inactive purple acid phosphatase-like protein	1.63	0.002	0	0	0	1	Lower
Medtr3g028450.1	Medtr3g028450.1	transmembrane protein, putative	1.72	0.00035	0	0	0	1
Medtr5g062240.1	Medtr5g062240.1	hypothetical protein	1.76	0.0013	0	0	0	1
TC194512	Medtr2g090695.1	transmembrane protein, putative	1.77	0.00064	0	0	0	1
TC184671	Medtr5g013770.1	ethphon-induced protein	1.77	0.00085	0	0	0	1
Medtr4g100380.1	Medtr4g100380.1	ethylene response factor	1.79	5.5e-05	0	0	0	1
BT144099.1	Medtr5g006070.1	sugar porter (SP) family MFS transporter	1.88	0.00089	0	0	0	1
Medtr4g059670.1	Medtr4g059670.1	root cap/late embryogenesis-like protein	1.9	0.0013	0	0	0	1
Medtr7g102820.1	Medtr7g102820.1	leucoanthocyanidin dioxygenase-like protein	1.91	0.00013	0	0	0	1
Medtr7g093820.1	Medtr7g093820.1	disease resistance response protein	1.94	4.1e-05	0	0	0	1	Higher
Medtr8g091590.1	Medtr8g091590.1	hypothetical protein	1.99	0.0032	0	0	0	1
Medtr5g079890.1	Medtr5g079890.1	elicitor-responsive-like protein	2.02	0.00065	0	0	0	1
TC187968	Medtr7g101395.1	phenylalanine ammonia-lyase-like protein	2.05	0.00018	0	0	0	1	Higher
TC191281	Medtr2g089930.1	wound-responsive family protein	2.13	0.00051	0	0	0	1	Lower
contig_75277_2.1	Medtr2g105060.1	WRKY family transcription factor	2.21	0.0007	0	0	0	1	Higher
Medtr7g085120.1	Medtr7g085120.1	Nod factor-binding lectin-nucleotide phosphohydrolase	2.34	0.0012	0	0	0	1
contig_7825			2.38	5.7e-05	0	0	0	1
Medtr5g022390.1	Medtr5g022390.1	rhodanese-related sulfurtransferase	2.65	0.00033	0	0	0	1
contig_10268			2.72	1.9e-05	0	0	0	1
contig_15274			2.74	0.00027	0	0	0	1
contig_83034_1.1	Medtr7g068650.1	leucoanthocyanidin dioxygenase-like protein	2.78	0.0021	0	0	0	1
TC185249	Medtr4g065077.1	papain family cysteine protease	2.9	1.5e-08	0	0	0	1
Medtr3g082260.1	Medtr3g082255.1		2.94	5.9e-05	0	0	0	1
Medtr5g022380.1	Medtr5g022380.1	MFS transporter	2.98	0.00014	0	0	0	1
contig_123443_1.1	Medtr2g022370.1	extracellular dermal glycoprotein	3.6	1e-10	0	0	0	1	Higher
Medtr8g018570.1	Medtr8g018570.1	seed linoleate 9S-lipoxygenase	3.75	4.3e-10	0	0	0	1
contig_64564_1.1	Medtr7g103390.1	Myb/SANT-like DNA-binding domain protein	4.52	6.8e-13	0	0	0	1
contig_240964_1.1	Medtr2g089835.1	wound-responsive family protein	4.67	0.00019	0	0	0	1
Medtr7g086320.1	Medtr7g086320.1	hypothetical protein	5.56	0.00019	0	0	0	1
contig_56839_1.1	Medtr3g081130.1	seed linoleate 9S-lipoxygenase	5.8	2.7e-23	0	0	0	1
