# Supplementary material for: Quantitative Resistance to Verticillium Wilt in Medicago truncatula Involves Eradication of the Fungus from Roots and Is Associated with Transcriptional Responses Related to Innate Immunity
Source: Front Plant Sci. 2016 Sep 29;7:1431. doi: 10.3389/fpls.2016.01431 (PMC5041324; doi:10.3389/fpls.2016.01431)
Supplement: Supplementary file 8 [file Table8.xlsx]

## Sheet: Supplementary Table S8
Supplementary Table S8
List of the co-expressed genes identified in the Greenyellow WGCNA module and their membership to the LegumeGRN predicted in response to various root-pathogens.
Fold: fold-change upon inoculation, irrespective of being a DEG; CV : coefficient of variability
DiffInoc : Differentially significantly expressed in A17 after inoculation (see Supplemental Table S3)
DiffT0 : Differentially expressed between A17 ( R) and F83005.5 (S) just before inoculation ; Lower (resp. Higher) means the gene is significantly less (resp. more) expressed in A17 (see Supplemental Table S2)
ID Mt v3.5	ID Mt v4	Description	Fold	CV	DiffInoc	DiffT0	Probeset ID	E-Value	LegumeGRN
Medtr5g018610.1	Medtr5g018610.1	phototropic-responsive nph3 family protein isoform 1	-2.19	0.41	-	Higher	-	-	-
contig_79503_1.1	Medtr4g081500.1	clathrin assembly protein	-2.1	0.6	-	-	-	-	-
BT149831.1	Medtr4g127670.1	class III peroxidase	-1.51	0.44	-	-	-	-	-
TC180172	Medtr2g013655.1	hypothetical protein	-1.33	0.58	-	-	-	-	-
contig_48970	NA	unknown protein	-1.31	0.97	-	-	-	-	-
BQ152482	Medtr5g043280.1	hypothetical protein	-1.28	0.44	-	-	-	-	-
contig_65790_2.1	Medtr2g017965.1	general transcription factor iie subunit 1-like	-1.28	0.58	-	-	-	-	-
contig_8503	Medtr2g040580.1	transmembrane protein, putative	1.02	0.44	-	-	-	-	-
contig_123650_12.1	Medtr4g012000.1	trna-specific adenosine deaminase	1.21	0.48	-	-	-	-	-
contig_69778	Medtr1g036510.1	caffeic acid O-methyltransferase	1.27	0.48	-	-	-	-	-
contig_76956_1.1	Medtr6g027540.1	c2 domain-containing family protein	1.32	0.5	-	-	-	-	-
BT139733.1	Medtr2g450040.1	cytochrome P450 family protein	1.42	0.51	-	-	-	-	-
Medtr5g027810.1	Medtr5g027810.1	disease resistance protein rpm1-like	1.43	0.51	-	-	-	-	-
contig_71947	Medtr1g035690.1	dishevelled/Egl-10/leckstrin domain protein	1.44	0.49	-	-	-	-	-
contig_164570_1.1	Medtr4g045743.1	probable histone-lysine n-methyltransferase atxr3-like isoform x2	1.47	0.47	-	-	-	-	-
contig_70973	Medtr4g051622.1	pyridine nucleotide-disulfide oxidoreductase family protein	1.48	0.77	-	-	-	-	-
contig_71051	Medtr6g004220.2	MATE efflux family protein	1.48	0.44	-	-	-	-	-
contig_28935	Medtr6g034920.1	extensin-like region protein	1.51	0.61	-	Lower	-	-	-
contig_176089_1.1	Medtr8g006495.1	sterol 14-demethylase-like	1.56	0.53	-	-	-	-	-
contig_62734	Medtr4g109170.1	LRR receptor-like kinase family protein	1.56	0.45	-	-	-	-	-
contig_128832	Medtr2g024290.1	LysM receptor kinase K1B	1.66	0.69	-	-	-	-	-
contig_24502	Medtr6g011530.1	2-aminoethanethiol dioxygenase-like protein	1.66	0.57	-	-	-	-	-
contig_53088	Medtr4g077210.1	cytochrome P450 family protein	1.72	0.7	-	-	-	-	-
Medtr5g079890.1	Medtr5g079890.1	elicitor-responsive protein 1-like	1.76	0.94	-	-	-	-	-
EY475279	Medtr3g104370.1	MYB-like transcription factor family protein	1.77	0.87	-	-	-	-	-
Medtr7g102820.1	Medtr7g102820.1	probable 2-oxoglutarate fe -dependent dioxygenase-like	1.9	0.58	-	-	-	-	-
contig_66662	Medtr3g046300.1	eukaryotic aspartyl protease family protein	1.91	0.53	-	-	-	-	-
Medtr5g015190.1	Medtr5g015190.1	VQ motif protein	1.95	0.45	-	Lower	-	-	-
contig_116016	Medtr2g089965.1	wound-responsive family protein	2.03	0.79	-	-	-	-	-
contig_7969	Medtr7g093820.1	disease resistance response protein	2.12	0.72	-	-	-	-	-
contig_240314	Medtr2g016650.1	hypothetical protein	2.13	0.68	-	-	-	-	-
contig_53523_1.1	Medtr3g466180.1	cationic peroxidase 1-like	2.13	1.02	-	-	-	-	-
contig_53523	Medtr3g466180.1	cationic peroxidase	2.34	1.2	-	-	-	-	-
contig_7825	NA	NA	2.42	0.98	true	-	-	-	-
contig_53796	Medtr1g054035.1	microsomal omega-3 fatty acid desaturase	3.48	0.99	-	-	-	-	-
contig_126470	Medtr0018s0170.2	galactose oxidase/kelch repeat protein	5.54	1.68	true	-	-	-	-
TC198603	Medtr5g059140.1	flavonol synthase	1.22	0.63	-	-	Msa.1089.1.S1_at	0	yes
Medtr3g016200.1	Medtr3g016200.1	transmembrane protein	1.55	1.39	-	-	Msa.1159.1.S1_at	1e-95	yes
TC189980	Medtr2g044070.2	sucrose synthase	2.01	0.54	-	-	Msa.1413.1.S1_at	0	no
JL889986.1	Medtr2g044070.1	sucrose synthase	2.12	0.61	-	Lower	Msa.1413.1.S1_at	0	no
contig_57575_1.1	Medtr2g044070.1	sucrose synthase	2.31	0.43	-	-	Msa.1413.1.S1_at	0	no
TC193801	Medtr3g107830.1	burp domain-containing protein 3-like	1.46	0.66	-	-	Msa.1603.1.S1_x_at	0	no
Medtr4g018880.1	Medtr4g018880.1	par1 protein	1.85	0.63	-	Lower	Msa.1604.1.S1_at	0	no
Medtr8g087710.1	Medtr8g087710.1	aquaporin nip1-2	1.88	0.5	-	-	Msa.1751.1.S1_at	0	no
Medtr5g083860.1	Medtr5g083860.1	peroxidase 4-like	1.47	0.53	-	-	Msa.2680.1.S1_at	0	yes
contig_12851_1.1	Medtr1g080800.1	chitinase hevein pr-4 wheatwin2	3.05	1.43	-	Lower	Msa.2861.1.S1_at	0	yes
Y08641.1	Medtr2g035100.1	pathogenesis-related protein pr10	2.1	0.56	-	-	Msa.2942.1.S1_s_at	1e-173	no
Medtr5g097280.1	Medtr5g097280.1	chlorophyll a b binding protein	-1.19	0.58	-	-	Msa.2953.1.S1_at	0	no
BM780197	Medtr2g025780.1	hypothetical protein	-1.45	0.57	-	Higher	Msa.2990.1.S1_at	1e-116	no
AC225474_18.1	Medtr7g021690.1	hypothetical chloroplast rf19	1.24	0.43	-	-	Msa.3117.1.S1_at	1e-130	no
Medtr2g035190.1	Medtr2g035190.1	ABA-responsive protein	2.18	0.79	-	Lower	Msa.3122.1.S1_at	1e-180	yes
contig_104207_1.1	Medtr4g068860.1	non-symbiotic hemoglobin	2.71	1.05	true	-	Msa.878.1.S1_at	0	yes
TC178310	Medtr7g010580.1	gibberellin-regulated protein 4-like	-1.62	0.45	-	-	Msa.937.1.S1_at	1e-147	yes
Medtr7g010580.1	Medtr7g010580.1	gibberellin-regulated protein 4-like	-1.53	0.42	-	-	Msa.937.1.S1_at	1e-145	yes
AC174330_5.1	Medtr5te049890.1	gdsl esterase lipase	2.13	0.86	-	-	MsaAffx.3537.1.S1_s_at	7e-60	no
contig_66856_2.1	Medtr2g017925.1	gdsl-like lipase acylhydrolase	-1.77	0.46	-	-	Mtr.10037.1.S1_at	0	no
TC180968	Medtr6g034920.1	extensin-like region protein	1.66	0.7	-	Lower	Mtr.10308.1.S1_at	1e-179	no
Medtr1g008700.1	Medtr1g008700.1	group 2 truncated hemoglobin -like	1.59	0.62	-	-	Mtr.10341.1.S1_at	1e-149	yes
TC195149	Medtr5g074860.2	cationic peroxidase 1-like	1.17	0.55	-	-	Mtr.10379.1.S1_at	0	no
TC178418	Medtr4g068860.1	non-symbiotic hemoglobin	2.57	1.07	-	-	Mtr.10462.1.S1_at	0	no
contig_57172_2.1	Medtr7g068780.1	omega-3 fatty acid desaturase	1.13	0.5	-	-	Mtr.10536.1.S1_at	1e-110	no
TC192240	Medtr0050s0180.1	cdgsh iron-sulfur domain-containing protein neet	1.23	0.48	-	-	Mtr.10557.1.S1_at	0	no
TC192562	Medtr2g102670.1	pleiotropic drug resistance protein 1-like	1.76	0.61	-	Lower	Mtr.10601.1.S1_at	0	no
Medtr5g021390.1	Medtr5g021390.1	cytochrome p450 84a1-like	1.71	0.56	-	-	Mtr.10628.1.S1_at	1e-164	yes
Medtr8g089110.1	Medtr8g089110.1	basic blue protein	1.87	0.67	-	Lower	Mtr.10725.1.S1_at	1e-126	no
TC191162	Medtr3g061630.2	chaperonin-like protein isoform 1	1.42	0.83	-	-	Mtr.10732.1.S1_at	0	yes
EV262548	Medtr2g089945.1	wound-responsive family protein	1.88	0.48	-	-	Mtr.10732.1.S1_at	5e-87	yes
contig_61241_1.1	Medtr2g011690.1	wound-responsive family protein	2.59	1.25	-	-	Mtr.10732.1.S1_at	5e-15	yes
TC183627	Medtr2g011690.1	wound-responsive family protein	2.7	1.26	-	-	Mtr.10732.1.S1_at	4e-15	yes
TC183087	Medtr2g035440.1	haloacid dehalogenase-like hydrolase domain-containing protein 3	3.84	1.41	true	Lower	Mtr.10762.1.S1_at	0	yes
Medtr2g035440.1	Medtr2g035440.1	haloacid dehalogenase-like hydrolase domain-containing protein 3	4.41	1.48	true	-	Mtr.10762.1.S1_at	1e-165	yes
TC190715	Medtr3g408340.1	derlin- -like	1.04	0.52	-	-	Mtr.10825.1.S1_at	0	no
contig_57979_3.1	Medtr8g446810.1	calcium-binding ef hand family protein	1.9	0.66	-	-	Mtr.11545.1.S1_at	0	no
Medtr8g102380.1	Medtr8g102380.1	probable pectinesterase 53-like	1.53	0.48	-	-	Mtr.11586.1.S1_at	0	no
contig_50874_2.1	Medtr2g437380.1	protein srg1-like	1.63	0.53	-	-	Mtr.11593.1.S1_at	0	no
contig_64564_1.1	Medtr7g103390.1	Myb/SANT-like dna-binding domain protein	7.3	1.88	true	-	Mtr.11595.1.S1_at	0	yes
contig_57117_1.1	Medtr8g081640.1	rna recognition motif-containing protein isoform 1	1.09	0.62	-	-	Mtr.11606.1.S1_at	6e-58	no
TC186418	Medtr3g438070.1	transcription factor bhlh135-like	-1.84	0.48	-	-	Mtr.11697.1.S1_at	0	no
Medtr2g064930.1	Medtr2g064930.1	receptor-like kinase	1.8	0.55	-	-	Mtr.11768.1.S1_at	0	yes
Medtr3g106430.1	Medtr3g106430.1	spfh band 7 phb domain membrane-associated family protein	1.43	0.7	-	Lower	Mtr.11786.1.S1_at	0	no
TC199980	Medtr2g436100.1	ring-h2 finger protein atl2-like	1.56	0.44	-	-	Mtr.12246.1.S1_at	1e-126	no
contig_88317_1.1	Medtr4g094550.1	stress up-regulated nod 19 protein	1.49	1	-	-	Mtr.12321.1.S1_at	1e-150	yes
contig_52746_2.1	Medtr7g085630.1	glutamate dehydrogenase 1 isoform 1	-1.41	0.47	-	-	Mtr.12412.1.S1_at	1e-108	no
Medtr7g093850.1	Medtr7g093850.1	disease resistance response protein	1.68	0.54	-	Lower	Mtr.12424.1.S1_at	0	no
contig_10798_1.1	Medtr4g064887.1	tropinone reductase homolog at1g07440-like	1.72	0.91	-	-	Mtr.12471.1.S1_at	2e-39	yes
Medtr3g109120.1	Medtr3g109120.1	kinase c-like zinc finger protein	-1.97	0.49	-	-	Mtr.12540.1.S1_s_at	0	no
Medtr7g065600.1	Medtr7g065600.1	glutathione s- amino-terminal domain protein	1.98	0.71	-	-	Mtr.12559.1.S1_s_at	0	yes
TC174444	Medtr4g120760.1	pathogenesis-related protein bet v i family protein	1.75	0.5	-	Lower	Mtr.12615.1.S1_at	0	yes
contig_115135_1.1	Medtr2g437880.1	isoflavone 2 -hydroxylase-like	1.71	0.8	-	-	Mtr.12632.1.S1_at	4e-86	yes
Medtr4g113820.1	Medtr4g113820.1	early nodulin-93-like	3.05	1.16	-	Higher	Mtr.12646.1.S1_at	1e-160	yes
BT149279.1	Medtr4g113820.1	early nodulin 93	3.15	1.17	-	-	Mtr.12646.1.S1_at	0	yes
Medtr8g039090.1	Medtr8g039090.1	nadph:quinone oxidoreductase	1.64	0.64	-	-	Mtr.12656.1.S1_at	0	yes
TC174615	Medtr3g466790.1	expansin A10	1.08	0.59	-	-	Mtr.12712.1.S1_at	0	yes
TC180611	Medtr7g086380.1	2-aminoethanethiol dioxygenase-like	3.08	1.36	-	-	Mtr.12801.1.S1_s_at	0	yes
TC180685	Medtr5g056140.1	nuclease s1	-1.85	0.48	-	-	Mtr.12807.1.S1_at	0	no
contig_56085_2.1	Medtr4g123593.1	protein argonaute 12-like	1.59	0.53	-	-	Mtr.12829.1.S1_at	1e-114	yes
Medtr3g016290.1	Medtr3g016290.1	transmembrane protein	1	0.82	-	-	Mtr.12887.1.S1_at	2e-14	no
Medtr5g013260.1	Medtr5g013260.1	zeaxanthin epoxidase	1.94	0.44	-	Lower	Mtr.13060.1.S1_at	0	no
TC178634	Medtr7g080270.1	Glutamine-fructose-6-phosphate aminotransferase	1.38	0.42	-	Lower	Mtr.13204.1.S1_at	0	no
Medtr5g046110.1	Medtr5g046110.1	salicylic acid methyl transferase-like protein	1.52	0.42	-	-	Mtr.13212.1.S1_at	0	no
TC184022	Medtr6g081780.1	mate efflux family protein	1.43	0.55	-	Higher	Mtr.13237.1.S1_at	1e-150	yes
contig_116016_1.1	Medtr2g089970.1	wound-responsive family protein	1.7	0.72	-	-	Mtr.13552.1.S1_at	1e-154	yes
Medtr2g033380.1	Medtr2g033380.1	hypothetical protein	1.15	0.41	-	-	Mtr.13838.1.S1_at	3e-13	no
contig_120264_2.1	Medtr7g102990.1	pgpd14 isoform 1	1.67	0.6	-	-	Mtr.13981.1.S1_at	0	yes
Medtr2g033630.1	Medtr2g033630.1	cell wall vacuolar inhibitor of fructosidase 1-like	2.31	1.39	-	-	Mtr.14000.1.S1_at	2e-16	yes
AL376380	Medtr5g034090	polygalacturonase	1.79	0.77	-	-	Mtr.1427.1.S1_at	1e-143	no
TC200494	NA	NA	1.55	0.81	-	-	Mtr.14757.1.S1_at	1e-122	yes
Medtr3g092890.1	Medtr3g092890.1	flavanone 3-dioxygenase-like	1.3	0.68	-	-	Mtr.14782.1.S1_at	1e-172	no
Medtr4g094010.1	Medtr4g094010.1	white-brown-complex abc transporter family	1.92	0.69	-	-	Mtr.15250.1.S1_at	0	yes
Medtr4g127870.1	Medtr4g127870.1	ribulose bisphosphate carboxylase small chloroplastic-like	1.52	0.8	-	-	Mtr.15392.1.S1_at	1e-128	yes
TC176699	Medtr4g127870.1	ribulose bisphosphate carboxylase small chloroplastic-like	1.96	0.94	-	-	Mtr.15392.1.S1_at	1e-128	yes
Medtr4g121860.1	Medtr4g121860.1	gtp-binding protein sar1a	1.58	0.47	-	-	Mtr.15821.1.S1_at	0	yes
TC181277	Medtr4g121860.1	gtp-binding protein sar1a	2.01	0.71	-	Lower	Mtr.15821.1.S1_at	0	yes
BT143734.1	Medtr4g121860.1	Ras-related small GTP-binding family protein	2.05	0.66	-	-	Mtr.15821.1.S1_at	0	yes
Medtr7g077180.1	Medtr7g077180.1	trypsin inhibitor	1.32	0.66	-	-	Mtr.16277.1.S1_at	8e-76	no
Medtr1g113960.1	Medtr1g113960.1	MKK2	-1.51	0.54	-	Higher	Mtr.16733.1.S1_s_at	0	no
TC195241	Medtr5g034840.1	serine threonine-protein kinase wnk-related	1.69	0.49	-	-	Mtr.16773.1.S1_x_at	1e-109	yes
Medtr7g081580.1	Medtr7g081580.1	subtilisin-like serine protease	1.15	0.43	-	-	Mtr.16958.1.S1_s_at	0	yes
BT148841.1	Medtr2g093980.1	fasciclin domain protein	2.08	0.43	-	-	Mtr.17361.1.S1_at	0	yes
Medtr7g016720.1	Medtr7g016720.1	chalcone synthase	2.25	0.75	-	Lower	Mtr.17612.1.S1_x_at	0	no
Medtr5g007730.1	Medtr5g007730.1	chalcone synthase	2.46	0.87	-	Lower	Mtr.17612.1.S1_x_at	0	no
Medtr7g016800.1	Medtr7g016800.1	chalcone synthase	2.14	0.62	-	Lower	Mtr.17621.1.S1_x_at	0	no
Medtr8g078170.1	Medtr8g078170.1	coiled-coil domain-containing protein	-2.32	0.46	true	-	Mtr.17793.1.S1_at	0	no
Medtr5g036360.1	Medtr5g036360.1	matrix metalloproteinase	1.83	0.7	-	-	Mtr.18178.1.S1_at	1e-165	no
BT144616.1	Medtr5g036360.1	matrix metalloproteinase	2.01	0.61	-	-	Mtr.18178.1.S1_at	1e-165	no
BT146560.1	Medtr5g070870.1	ubiquinol oxidase 1a	1.42	0.81	-	Lower	Mtr.18322.1.S1_s_at	0	no
Medtr1g088620.1	Medtr1g088620.1	universal stress protein	2.97	1	-	-	Mtr.19264.1.S1_x_at	0	no
Medtr4g016920.1	Medtr4g016920.1	beta-glucosidase 11-like	1.41	0.8	-	-	Mtr.19478.1.S1_at	0	yes
Medtr5g016450.1	Medtr5g016450.1	maternal effect embryo arrest protein	1.24	0.47	-	-	Mtr.1988.1.S1_at	2e-53	no
BE998611	Medtr7g074060.1	ZIP metal ion transporter family protein	1.36	0.4	-	-	Mtr.1998.1.S1_at	0	yes
Medtr2g026040.1	Medtr2g026040.1	cysteine proteinase inhibitor 1-like	1.55	0.44	-	-	Mtr.20373.1.S1_at	1e-174	yes
AC235668_11.1	Medtr1g022970.1	peroxidase 9	-1.62	0.5	-	Higher	Mtr.2042.1.S1_at	0	no
Medtr7g016700.1	Medtr7g016700.1	chalcone synthase	2.74	0.86	true	Lower	Mtr.20464.1.S1_x_at	0	yes
Medtr1g026020.1	Medtr1g026020.1	expansin protein	-2.29	0.59	-	-	Mtr.20976.1.S1_at	1e-162	no
Medtr1g083950.1	Medtr1g083950.1	universal stress protein a-like protein	3.55	1.28	true	-	Mtr.21000.1.S1_at	0	yes
TC175005	Medtr3g062610.1	metal tolerance protein 4 isoform 1	1.5	0.58	-	-	Mtr.21455.1.S1_at	0	yes
AJ131943.1	Medtr4g124660.1	sucrose synthase	2.36	0.63	-	-	Mtr.22018.1.S1_s_at	0	yes
EX532597	Medtr4g126770.1	transmembrane protein	2.14	0.91	-	-	Mtr.22332.1.S1_at	1e-117	yes
TC180413	Medtr2g008030.1	fructose- - cytosolic-like	-1.58	0.49	-	Higher	Mtr.22592.1.S1_at	0	no
Medtr2g008030.1	Medtr2g008030.1	fructose- - cytosolic	-1.55	0.6	-	-	Mtr.22592.1.S1_at	0	no
Medtr2g045280.1	Medtr2g045280.1	cytidine deoxycytidylate deaminase family protein	-2.47	0.54	-	Higher	Mtr.22656.1.S1_s_at	0	no
TC175627	Medtr2g045280.1	cytidine deoxycytidylate deaminase family protein	-1.85	0.52	-	-	Mtr.22656.1.S1_s_at	0	no
contig_111244_1.1	Medtr4g077777.1	hypothetical protein MTR_4g077777	1.51	0.51	-	-	Mtr.23026.1.S1_at	0	no
Medtr7g023650.1	Medtr7g023670.1	polygalacturonase inhibitor protein	2.94	0.95	-	-	Mtr.23575.1.S1_x_at	0	no
Medtr7g023740.1	Medtr7g023740.1	polygalacturonase inhibitor protein	2.29	0.78	-	-	Mtr.23580.1.S1_at	0	yes
BG588493	NA	NA	1.6	0.41	-	-	Mtr.2380.1.S1_at	0	yes
Medtr3g009050.1	Medtr3g009050.1	leucine-rich repeat family protein	1.63	0.57	-	-	Mtr.23865.1.S1_at	0	yes
Medtr1g102240.1	Medtr1g102240.1	heavy metal transport detoxification superfamily protein	1.94	0.62	-	Lower	Mtr.24211.1.S1_at	0	no
Medtr4g114640.1	Medtr4g114640.1	EIN3-binding f-box protein 1-like	1.74	0.67	-	-	Mtr.24762.1.S1_at	0	no
TC194710	Medtr8g007090.1	patatin-like phospholipase	3.06	1.03	true	-	Mtr.25211.1.S1_s_at	1e-164	yes
TC173578	Medtr5g085330.1	1-aminocyclopropane-1-carboxylate oxidase	1.43	0.61	-	-	Mtr.25557.1.S1_at	0	no
Medtr6g092620.1	Medtr6g092620.1	1-aminocyclopropane-1-carboxylate oxidase 1	1.91	1.03	-	-	Mtr.25950.1.S1_at	0	yes
TC174209	Medtr6g092620.1	1-aminocyclopropane-1-carboxylate oxidase 1-like	2.36	1.11	-	-	Mtr.25950.1.S1_at	0	yes
Medtr4g060480.1	Medtr4g060480.1	isovaleryl- dehydrogenase	-2.3	0.51	-	-	Mtr.26218.1.S1_s_at	0	yes
Medtr7g090180.1	Medtr7g090180.1	s-adenosylmethionine-dependent methyltransferase	1.11	0.47	-	Higher	Mtr.26280.1.S1_x_at	0	no
BT138244.1	Medtr6g089480.1	pfkB family carbohydrate kinase	1.51	0.43	-	-	Mtr.26527.1.S1_at	2e-73	no
TC192790	Medtr2g089945.1	wound-responsive family protein	1.61	0.43	-	Lower	Mtr.26829.1.S1_at	3e-52	no
TC186741	Medtr2g089985.1	wound-responsive family protein	1.97	0.75	-	-	Mtr.26829.1.S1_at	3e-52	no
Medtr2g100880.1	Medtr2g100880.1	histidine phosphotransfer protein	2	0.77	-	-	Mtr.27132.1.S1_at	1e-179	no
BE997993	Medtr4g101780.1	Lipid transfer protein	1.96	0.56	-	-	Mtr.27739.1.S1_at	0	no
Medtr1g116580.1	Medtr1g116580.1	ino80 complex subunit d-like	1.39	0.47	-	-	Mtr.27933.1.S1_at	0	no
TC191592	Medtr6g027730.1	2-aminoethanethiol dioxygenase-like	1.13	0.61	-	-	Mtr.2846.1.S1_at	0	no
contig_172637_1.1	Medtr4g094812.1	caffeoyl- 3-o-methyltransferase	-1.07	0.63	-	-	Mtr.28801.1.S1_at	0	no
TC183159	Medtr4g094812.1	caffeoyl- 3-o-methyltransferase	-1.02	0.75	-	-	Mtr.28801.1.S1_at	0	no
Medtr3g096390.1	Medtr3g096390.1	2-oxoisovalerate dehydrogenase subunit alpha mitochondrial-like	-2	0.46	-	-	Mtr.2952.1.S1_at	0	no
Medtr5g018540.1	Medtr5g018540.1	hypothetical protein MTR_5g018540	3.48	1.2	-	-	Mtr.29593.1.S1_at	5e-86	no
BE941277	Medtr3g101260.1	plastocyanin-like domain protein	2.58	1.14	-	-	Mtr.30094.1.S1_at	1e-136	yes
Medtr3g101260.1	Medtr3g101260.1	early nodulin-55-2-like	2.92	1.04	-	-	Mtr.30094.1.S1_at	1e-122	yes
Medtr1g098900.1	Medtr1g098900.1	trihelix transcription factor gt-2-like	1.37	0.51	-	-	Mtr.30843.1.S1_at	0	no
Medtr5g026090.1	Medtr5g026090.1	EF-TU receptor	-1.42	0.43	-	-	Mtr.31099.1.S1_at	0	no
contig_102045_1.1	Medtr4g045973.1	diacylglycerol kinase 5 isoform 1	1.02	0.49	-	-	Mtr.31755.1.S1_at	1e-160	no
Medtr5g066760.1	Medtr5g066760.1	hypothetical protein	-2.45	0.56	-	-	Mtr.31951.1.S1_at	1e-156	no
TC176130	Medtr5g006720.1	12-oxophytodienoate reductase	1.63	0.73	-	-	Mtr.320.1.S1_x_at	1e-137	yes
Medtr1g061640.1	Medtr1g061640.1	Myb/SANT-like dna-binding domain protein	2.08	0.96	-	-	Mtr.32196.1.S1_at	8e-37	yes
Medtr2g030400.1	Medtr2g030400.1	3-hydroxyisobutyrate dehydrogenase	-1.71	0.48	-	-	Mtr.32248.1.S1_at	0	no
TC173292	Medtr3g118390.1	class i chitinase	1.7	0.43	-	Lower	Mtr.331.1.S1_at	0	no
TC183727	Medtr4g111845.1	hypothetical protein	1.36	0.42	-	-	Mtr.33153.1.S1_x_at	1e-134	yes
TC185673	Medtr1g089760.1	duf3595 family partial	-1.42	0.42	-	-	Mtr.33380.1.S1_s_at	0	yes
contig_16485_1.1	Medtr8g099135.1	plant disease resistance response partial	1.86	0.98	-	-	Mtr.33824.1.S1_at	0	no
TC202978	Medtr6g033450.1	pathogenesis-related protein class 10	2.44	0.9	-	-	Mtr.34114.1.S1_s_at	0	no
contig_21138_1.1	Medtr1g077660.1	aluminum-activated malate transporter 10-like	1.13	0.43	-	-	Mtr.3429.1.S1_at	0	yes
Medtr1g045140.1	Medtr1g045140.1	protein proton gradient regulation chloroplastic-like	-1.07	0.62	-	-	Mtr.34850.1.S1_s_at	1e-158	no
Medtr1g044470.1	Medtr1g044470.1	hypothetical protein	3.95	1.07	-	-	Mtr.34958.1.S1_at	1e-140	yes
contig_167649_1.1	Medtr3g088845.1	2-oxoisovalerate dehydrogenase subunit alpha mitochondrial-like	-2.74	0.59	true	Higher	Mtr.35178.1.S1_at	0	yes
Medtr5g036410.1	Medtr5g036410.1	metalloendoproteinase 1-like	1.97	1.02	-	-	Mtr.35430.1.S1_s_at	0	yes
contig_239949_1.1	Medtr2g090755.1	glutaredoxin-c1 protein	1.67	0.57	-	-	Mtr.35755.1.S1_at	0	yes
Medtr8g022440.1	Medtr8g022440.1	auxin-responsive family protein	1.84	0.54	-	-	Mtr.35852.1.S1_at	0	yes
Medtr5g089580.1	Medtr5g089580.1	hypothetical protein	-3.06	0.52	true	-	Mtr.36880.1.S1_at	1e-150	yes
BG582521	Medtr2g019630.1	phospho-N-acetylmuramoyl-pentapeptide- transferase	1.47	0.42	-	-	Mtr.3716.1.S1_at	0	yes
TC182263	Medtr8g094580.1	nac domain-containing protein 2-like	1.64	0.53	-	-	Mtr.37370.1.S1_at	0	yes
TC179701	Medtr1g019940.3	patatin-like phospholipase	1.44	0.41	-	Lower	Mtr.37374.1.S1_at	0	no
TC174658	Medtr7g069540.1	pyruvate decarboxylase	2.59	1.02	-	Higher	Mtr.37390.1.S1_at	0	yes
TC187179	Medtr3g089940.2	alcohol dehydrogenase	4.21	1.18	true	-	Mtr.37442.1.S1_at	1e-179	yes
BT147166.1	Medtr3g089940.2	zinc-binding alcohol dehydrogenase family protein	3.21	1.22	true	-	Mtr.37443.1.S1_x_at	1e-176	yes
TC176541	Medtr3g089940.1	alcohol dehydrogenase	3.9	1.35	true	-	Mtr.37443.1.S1_x_at	0	yes
TC188889	Medtr3g089977.1	alcohol dehydrogenase	2.41	1.16	-	Lower	Mtr.37444.1.S1_x_at	0	yes
Medtr3g089970.1	Medtr3g089970.1	alcohol dehydrogenase	3.92	1.56	true	Lower	Mtr.37444.1.S1_x_at	1e-177	yes
Medtr4g006940.1	Medtr4g006940.1	cinnamoyl- reductase-like protein	1.47	0.51	-	-	Mtr.37453.1.S1_at	1e-175	no
TC178109	Medtr2g015560.1	pyruvate decarboxylase	2.62	0.75	-	-	Mtr.37560.1.S1_at	0	yes
Medtr2g015560.1	Medtr2g015560.1	pyruvate decarboxylase	2.76	0.82	-	-	Mtr.37560.1.S1_at	0	yes
BT147222.1	Medtr4g120220.1	2-oxoacid dehydrogenase acyltransferase family protein	-1.48	0.7	-	-	Mtr.37579.1.S1_at	0	yes
TC202068	Medtr3g466180.1	cationic peroxidase 1-like	2.54	1.21	-	-	Mtr.37600.1.S1_s_at	3e-11	no
Medtr8g022810.1	Medtr8g022810.1	gdsl esterase lipase 5-like	-1.04	0.41	-	-	Mtr.37773.1.S1_at	0	yes
Medtr7g035060.1	Medtr1g077030.1	dioxygenase extradiol-like protein	1.47	0.4	-	-	Mtr.37906.1.S1_at	0	yes
contig_239145_1.1	Medtr1g029380.1	bidirectional sugar transporter sweet1-like	1.78	0.58	-	-	Mtr.37972.1.S1_at	1e-163	no
Medtr2g098070.1	Medtr2g098070.1	adp atp carrier 2 isoform 1	2.92	1.31	-	-	Mtr.37984.1.S1_at	0	no
contig_76909_1.1	Medtr4g094588.1	probable wrky transcription factor 28-like	1.98	0.6	-	-	Mtr.38202.1.S1_at	1e-179	yes
AC233657_24.1	Medtr8g023830.1	endonuclease exonuclease phosphatase family protein	1.45	0.45	-	-	Mtr.38371.1.S1_at	0	yes
BT137695.1	Medtr2g461970.1	alpha-1,4-glucan-protein synthase [UDP-forming]-like protein	-1.25	0.44	-	-	Mtr.38546.1.S1_at	0	no
contig_11232_1.1	Medtr2g461970.1	Alpha-glucan-protein synthase	1.01	0.41	-	-	Mtr.38546.1.S1_at	0	no
Medtr5g098720.1	Medtr5g098720.1	phenylalanine ammonia-lyase	1.42	0.56	-	Lower	Mtr.38612.1.S1_at	0	yes
TC180421	Medtr1g030740.1	plastid movement impaired protein	1.29	0.44	-	Higher	Mtr.38620.1.S1_at	0	no
contig_75352_2.1	Medtr1g013150.1	acidic mammalian chitinase-like	1.14	0.47	-	Lower	Mtr.38714.1.S1_at	0	yes
Medtr5g015880.1	Medtr5g015880.1	lob domain-containing protein 38-like	1	0.46	-	-	Mtr.38765.1.S1_at	1e-148	no
contig_100652_1.1	Medtr6g027840.1	ankyrin repeat and protein kinase domain-containing protein 1-like	1.01	0.48	-	-	Mtr.39050.1.S1_at	0	yes
TC194155	Medtr1g098140.1	chalcone synthase	3.19	1.1	true	Lower	Mtr.39165.1.S1_at	1e-146	yes
BT144110.1	Medtr8g466030.1	quinone oxidoreductase	1.85	0.8	-	-	Mtr.39296.1.S1_at	0	no
Medtr3g077870.1	Medtr3g077870.1	probable inactive poly	3.44	1.52	-	-	Mtr.39308.1.S1_s_at	0	yes
TC179953	Medtr3g028540.1	transmembrane	1.72	0.59	-	-	Mtr.39451.1.S1_x_at	0	no
Medtr1g025340.1	Medtr1g025340.1	DUF668 family protein	1.8	0.52	-	-	Mtr.39945.1.S1_at	0	yes
Medtr7g090570.1	Medtr7g090570.1	hypothetical protein	-1.1	0.48	-	Lower	Mtr.39979.1.S1_x_at	1e-167	no
Medtr1g013700.1	Medtr1g013700.1	calcineurin b-like protein-interacting protein kinase	1.8	0.65	-	-	Mtr.40027.1.S1_at	5e-84	yes
TC191281	Medtr2g089930.1	wound-responsive family protein	1.92	0.66	-	Higher	Mtr.40302.1.S1_at	0	yes
contig_61605_1.1	Medtr7g007010.1	lob domain-containing protein 41-like	1.97	0.68	-	-	Mtr.40344.1.S1_at	1e-180	yes
BT143155.1	Medtr7g007010.1	lob domain-containing protein 41-like	2.09	0.7	-	-	Mtr.40344.1.S1_at	0	yes
Medtr2g041960.1	Medtr2g041960.1	kinase-like protein	1.39	0.41	-	-	Mtr.40371.1.S1_at	0	yes
TC173473	Medtr4g060480.1	isovaleryl- dehydrogenase	-1.51	0.4	-	-	Mtr.40481.1.S1_at	0	yes
Medtr6g091680.1	Medtr6g091680.1	probable caffeoyl- o-methyltransferase at4g26220-like	1.7	0.99	-	-	Mtr.40504.1.S1_at	0	yes
TC174347	Medtr6g091680.2	probable caffeoyl- o-methyltransferase	3.41	1.28	true	-	Mtr.40504.1.S1_at	0	yes
DY632698	Medtr1g036460.1	caffeic acid O-methyltransferase	1.48	1.39	-	-	Mtr.40531.1.S1_at	3e-58	no
Medtr4g013930.1	Medtr0433s0040.1	disease resistance response protein	1.39	0.64	-	Lower	Mtr.40553.1.S1_at	0	no
TC183565	Medtr4g013385.1	disease resistance response protein	1.44	0.72	-	Lower	Mtr.40553.1.S1_at	0	no
Medtr7g078680.1	Medtr7g078680.1	probable polygalacturonase-like	1.8	0.63	-	-	Mtr.40583.1.S1_at	0	yes
TC192773	Medtr7g103300.4	unknown	1.19	0.51	-	-	Mtr.40644.1.S1_at	1e-171	yes
TC184542	Medtr2g089930.1	wound-responsive family protein	1.62	0.55	-	Higher	Mtr.40644.1.S1_at	0	yes
BT144359.1	Medtr2g089945.1	wound-responsive family protein	1.72	0.58	-	-	Mtr.40644.1.S1_at	1e-138	yes
contig_237505_2.1	Medtr8g098840.1	probable polygalacturonase-like isoform x1	1.35	0.4	-	-	Mtr.40670.1.S1_at	0	no
Medtr7g092700.1	Medtr7g092700.1	pra1 family protein	1.33	0.51	-	Lower	Mtr.40778.1.S1_at	0	yes
TC180887	Medtr4g094925.1	caffeoyl- 3-o-methyltransferase	1.61	0.43	-	-	Mtr.40942.1.S1_at	1e-119	no
TC196800	Medtr2g016650.1	hypothetical protein	2.4	0.89	true	-	Mtr.40959.1.S1_at	0	yes
TC196975	NA	NA	-1.61003	0.59	-	Higher	Mtr.40959.1.S1_at	0	yes
BT140943.1	Medtr1g050640.1	peptidase inhibitor I9	1.38	0.43	-	-	Mtr.41006.1.S1_at	0	yes
Medtr5g007640.1	Medtr5g007640.1	4-coumarate: ligase isoenzyme 3	1.61	0.42	-	Lower	Mtr.41031.1.S1_at	1e-143	yes
Medtr3g100470.1	Medtr3g100470.1	dna-binding protein escarola-like	1.71	0.49	-	-	Mtr.41053.1.S1_at	1e-120	yes
TC175561	Medtr1g115345.1	zinc finger protein zat11-like	1.21	0.49	-	Lower	Mtr.41238.1.S1_at	0	yes
Medtr5g073210.1	Medtr5g073210.1	laccase 3	-1.18	0.44	-	-	Mtr.41285.1.S1_at	0	no
TC201110	Medtr3g097010.3	cbs domain-containing protein cbscbspb3-like	1.07	0.47	-	-	Mtr.41301.1.S1_at	0	no
contig_81139_1.1	Medtr4g081500.1	unknown protein	-1.63	0.42	-	Higher	Mtr.41407.1.S1_at	0	yes
Medtr5g034320.1	Medtr5g034320.1	probable polygalacturonase non-catalytic subunit jp650-like	1.28	0.46	-	-	Mtr.41480.1.S1_at	0	no
TC201476	NA	NA	1.96	0.46	-	-	Mtr.41640.1.S1_at	4e-34	no
Medtr5g007450.1	Medtr5g007450.1	geraniol 8-hydroxylase-like	-1.2	0.45	-	Lower	Mtr.41752.1.S1_at	0	yes
contig_247127_1.1	Medtr4g099400.1	expansin-like b1-like	2.55	1.02	-	-	Mtr.41777.1.S1_at	0	yes
Medtr3g029510.1	Medtr3g029510.1	mate efflux family protein	1.38	0.42	-	-	Mtr.41827.1.S1_s_at	0	no
TC190082	Medtr1g017700.1	phytosulfokines 3-like	1.61	0.55	-	-	Mtr.41933.1.S1_at	0	no
Medtr7g080900.1	Medtr7g080900.1	udp-glucosyltransferase family protein	1.39	0.49	-	-	Mtr.41983.1.S1_at	0	no
TC179158	Medtr8g031400.1	gdsl esterase lipase	1.46	0.77	-	-	Mtr.42023.1.S1_at	0	yes
Medtr2g019190.1	Medtr2g019190.1	protein tify 5a-like	1.84	0.51	-	-	Mtr.42036.1.S1_at	1e-118	yes
contig_17822_1.1	Medtr6g037610.1	AP2 domain class transcription factor	2.83	0.6	-	-	Mtr.42129.1.S1_at	0	yes
TC187584	Medtr8g104890.1	protein plant cadmium resistance 2-like	2.66	0.88	-	-	Mtr.42263.1.S1_at	0	yes
Medtr1g014320.1	Medtr1g014320.1	NADP-dependent glyceraldehyde-3-phosphate dehydrogenase	4.83	1.58	true	-	Mtr.42510.1.S1_at	0	yes
contig_83669_2.1	Medtr8g096920.1	pathogenesis-related protein 5	1.68	0.74	-	-	Mtr.42775.1.S1_at	0	no
Medtr4g075980.1	Medtr4g075980.1	NAC domain protein NAC6	1.09	0.47	-	Lower	Mtr.42785.1.S1_at	0	yes
Medtr5g097420.1	Medtr5g097420.1	glucan endo- -beta-glucosidase 12-like	-2.03	0.42	-	-	Mtr.4281.1.S1_at	1e-120	no
Medtr8g087380.1	Medtr4g053120.1	2fe-2s ferredoxin superfamily protein	1.43	0.43	-	Higher	Mtr.42860.1.S1_at	1e-113	yes
Medtr2g035150.1	Medtr2g035150.1	pathogenesis-related protein pr10	2.52	0.88	-	Lower	Mtr.42966.1.S1_at	1e-168	yes
TC175523	Medtr7g021850.1	aldo keto reductase	1.7	1.14	-	Lower	Mtr.43023.1.S1_at	0	yes
TC187606	Medtr5g018300.1	esterase pir7b	1.46	0.55	-	-	Mtr.43029.1.S1_at	0	yes
Medtr3g016250.1	Medtr3g016250.1	hypothetical protein MTR_3g016250	1.78	1.08	-	-	Mtr.43045.1.S1_at	1e-80	no
Medtr3g016270.1	Medtr3g016270.1	hypothetical protein MTR_3g016280	1.68	0.85	-	-	Mtr.43046.1.S1_at	1e-93	no
EX531804	Medtr4g099170.1	casein kinase II beta chain 2	-1.27	0.43	-	-	Mtr.43065.1.S1_at	4e-35	no
TC173670	Medtr3g083370.1	1-aminocyclopropane-1-carboxylate oxidase	1.35	0.45	-	Lower	Mtr.43104.1.S1_at	0	yes
Medtr1g093600.1	Medtr1g093600.1	AP2 ERF and b3 domain-containing transcription repressor tem1-like	2.17	0.62	-	-	Mtr.43116.1.S1_at	1e-178	no
TC174033	Medtr8g023770.1	inactive purple acid phosphatase-like protein	1.35	0.51	-	Lower	Mtr.43142.1.S1_at	1e-138	no
BT140996.1	Medtr3g103580.1	branched-chain-amino-acid aminotransferase chloroplastic-like	-2.31	0.81	-	-	Mtr.43146.1.S1_at	0	yes
contig_63207_1.1	Medtr3g103580.1	branched-chain amino acid aminotransferase	-1.46	0.76	-	Higher	Mtr.43146.1.S1_at	3e-62	yes
TC178458	Medtr5g016450.1	maternal effect embryo arrest protein	1.31	0.4	-	-	Mtr.43175.1.S1_s_at	7e-73	yes
Medtr7g093820.1	Medtr7g093820.1	disease resistance response protein	2.1	0.7	-	Lower	Mtr.43189.1.S1_at	0	no
TC175331	Medtr4g064887.1	tropinone reductase homolog at1g07440-like	2.46	1.31	-	-	Mtr.43254.1.S1_at	0	yes
TC175745	Medtr7g108875.1	probable pectinesterase pectinesterase inhibitor 41-like	2.05	0.55	-	Lower	Mtr.43259.1.S1_at	0	no
Medtr1g087920.1	Medtr1g087920.1	ethylene responsive transcription factor 2b	2.01	0.76	-	-	Mtr.43313.1.S1_at	0	yes
BT142193.1	Medtr1g087920.1	ethylene response factor 2b	2.07	0.77	-	-	Mtr.43313.1.S1_at	0	yes
TC176914	Medtr1g008280.3	signal peptide peptidase-like protein	1.69	0.42	-	-	Mtr.43325.1.S1_s_at	0	no
TC173595	Medtr3g072500.1	Wat1	-1.5	0.42	-	-	Mtr.43346.1.S1_at	0	no
Medtr3g072500.1	Medtr3g072500.1	Wat-1	-1.48	0.47	-	-	Mtr.43346.1.S1_at	0	no
TC188805	Medtr6g004780.1	altered inheritance of mitochondria protein 32-like	1.04	0.4	-	-	Mtr.43417.1.S1_at	0	yes
contig_123020_1.1	Medtr6g038390.1	uncharacterized oxidoreductase at4g09670-like	-1.47	0.45	-	-	Mtr.43554.1.S1_s_at	0	yes
contig_54404_1.1	Medtr4g068770.1	structural constituent of ribosome	1.35	0.55	-	-	Mtr.43641.1.S1_at	1e-141	no
TC190385	Medtr3g111650.1	hypothetical protein MTR_3g111650	2.04	0.56	-	-	Mtr.43715.1.S1_at	0	no
contig_64922_1.1	Medtr6g007897.1	gibberellin-regulated protein 14-like	-1.47	0.46	-	-	Mtr.43746.1.S1_at	0	no
Medtr4g085880.1	Medtr4g085880.1	thioredoxin chloroplastic-like	1.56	0.44	-	-	Mtr.43824.1.S1_at	4e-98	yes
Medtr5g013030.1	Medtr5g013030.1	ring u-box superfamily isoform 4	1.44	0.51	-	Lower	Mtr.43917.1.S1_at	1e-178	yes
TC180802	Medtr5g062190.1	glycoside hydrolase family 5 protein	1.8	0.74	-	Lower	Mtr.43944.1.S1_at	0	no
Medtr5g062190.1	Medtr5g062190.1	glucan -beta-glucosidase a-like	1.95	0.68	-	-	Mtr.43944.1.S1_at	0	no
TC175054	Medtr1g094145.2	duf4050 family protein	1.4	0.41	-	-	Mtr.43999.1.S1_at	0	yes
Medtr3g111290.1	Medtr3g111290.1	transcription factor bhlh93-like	1.66	0.79	-	-	Mtr.44005.1.S1_at	0	yes
BT148982.1	Medtr3g111290.1	BHLH93 transcriptional factor	1.76	0.83	-	-	Mtr.44005.1.S1_at	0	yes
TC174271	Medtr5g013910.1	haloacid dehalogenase-like hydrolase family protein	-1.01	0.41	-	-	Mtr.44012.1.S1_at	0	no
JL884771.1	Medtr6g011530.1	2-aminoethanethiol dioxygenase-like protein	1.91	0.64	-	-	Mtr.44094.1.S1_at	0	yes
BT136361.1	Medtr1g103290.1	homocysteine S-methyltransferase-like protein	1.02	0.56	-	-	Mtr.44270.1.S1_at	0	no
Medtr1g007920.1	Medtr1g007920.1	IQ calmodulin-binding motif protein	2.42	0.75	true	-	Mtr.44275.1.S1_s_at	0	yes
Medtr2g097580.1	Medtr2g097580.1	zinc transporter 2-like	1.63	0.5	-	-	Mtr.44349.1.S1_at	0	yes
Medtr8g046210.1	Medtr8g046210.1	geraniol 8-hydroxylase-like	1.86	0.61	-	-	Mtr.44354.1.S1_at	0	yes
contig_238937	Medtr7g028415.1	WRKY family transcription factor	1.94	0.7	-	Lower	Mtr.44416.1.S1_at	0	yes
contig_99115_1.1	Medtr1g057400.1	NDR1	1.4	0.51	-	-	Mtr.44445.1.S1_at	0	no
TC189643	Medtr1g069960.1	ethylene-responsive transcription factor erf098-like	2.11	0.6	-	-	Mtr.44496.1.S1_at	0	no
Medtr2g009770.1	Medtr2g009770.1	DUF593-containing protein	1.66	0.42	-	-	Mtr.44531.1.S1_s_at	1e-154	yes
Medtr3g080860.1	Medtr3g080860.1	hypothetical protein	2.85	1	-	-	Mtr.44658.1.S1_at	0	yes
TC192952	Medtr2g089965.1	wound-responsive family protein	1.74	0.79	-	-	Mtr.44840.1.S1_at	0	yes
TC194512	Medtr2g090695.1	unknown	1.71	0.47	-	-	Mtr.44995.1.S1_at	0	no
contig_83313_1.1	Medtr4g067320.1	salt-tolerance protein	-1.14	0.54	-	-	Mtr.45060.1.S1_at	1e-150	yes
BT134191.1	Medtr4g067320.1	salt tolerance-like protein	1.19	0.52	-	-	Mtr.45060.1.S1_at	3e-71	yes
TC199944	Medtr5g024780	plant intracellular ras group-related LRR protein	1.48	0.42	-	-	Mtr.45192.1.S1_at	1e-108	yes
contig_81350_1.1	Medtr2g089990.1	wound-responsive family protein	1.52	0.77	-	-	Mtr.45284.1.S1_at	1e-145	yes
TC191561	Medtr4g011790.1	fatty acyl- synthetase family protein	1.33	0.53	-	-	Mtr.45373.1.S1_at	0	yes
JL892187.1	Medtr1g029150.1	stearoyl-acyl-carrier desaturase	4.07	1.4	-	-	Mtr.45469.1.S1_at	0	yes
Medtr2g089120.1	Medtr2g089120.1	geraniol synthase	1.87	0.51	-	-	Mtr.45497.1.S1_s_at	0	yes
Medtr3g082700.1	Medtr3g082700.1	phosphate transporter	1.99	0.56	-	-	Mtr.45568.1.S1_at	0	yes
Medtr7g016780.1	Medtr7g016780.1	chalcone synthase	2.19	0.84	-	Lower	Mtr.45667.1.S1_x_at	0	no
Medtr1g098140.1	Medtr1g097910.1	chalcone synthase	3.71	1.02	true	-	Mtr.45667.1.S1_x_at	0	no
Medtr1g097910.1	Medtr1g097910.1	chalcone synthase	4.25	1.17	true	-	Mtr.45667.1.S1_x_at	0	no
Medtr8g074040.1	Medtr8g074040.1	probable acyl-activating enzyme 2-like	-1.85	0.47	-	Higher	Mtr.46462.1.S1_at	0	no
Medtr8g087420.1	Medtr8g087420.1	probably inactive leucine-rich repeat receptor-like protein kinase	1.75	0.48	-	-	Mtr.46484.1.S1_at	0	no
Medtr3g072170.1	Medtr3g072170.1	hypoxia-responsive family protein	5.67	1.85	-	-	Mtr.46631.1.S1_at	1e-152	yes
TC197370	Medtr3g072170.1	hypoxia-responsive family protein	6.2	1.9	-	-	Mtr.46631.1.S1_at	1e-152	yes
Medtr7g023670.1	Medtr7g023670.1	polygalacturonase inhibitor protein	2.04	0.65	-	-	Mtr.47295.1.S1_x_at	0	yes
Medtr7g023690.1	Medtr7g023690.1	polygalacturonase inhibitor protein	2.08	0.78	-	-	Mtr.47295.1.S1_x_at	0	yes
Medtr3g109320.1	Medtr3g109320.1	EF hand calcium-binding family protein	-2.71	0.5	-	-	Mtr.47987.1.S1_x_at	0	yes
Medtr3g077670.1	Medtr3g077670.1	probable boron transporter 2-like	1.46	0.52	-	-	Mtr.48146.1.S1_s_at	0	no
BT053082.1	Medtr3g062540.1	root phototropism-like protein	1.31	0.8	-	-	Mtr.48723.1.S1_at	0	no
JL890651.1	Medtr6g090130.1	6-phosphofructokinase	1.92	0.47	-	-	Mtr.48868.1.S1_at	0	yes
Medtr5g022390.1	Medtr5g022390.1	rhodanese-related sulfurtransferase	4.68	1.69	true	-	Mtr.48952.1.S1_s_at	0	yes
Medtr5g022380.1	Medtr5g022380.1	nodulin family protein	2.46	1.02	true	-	Mtr.48955.1.S1_at	0	yes
TC172754	Medtr3g110395.1	6-phosphofructokinase 3-like	1.4	0.42	-	-	Mtr.49030.1.S1_at	0	yes
Medtr4g076430.1	Medtr4g076430.1	glucan endo- -beta-glucosidase	1.29	0.57	-	-	Mtr.49787.1.S1_s_at	0	no
Medtr6g018270.1	Medtr6g018270.1	lob domain-containing protein 41-like	2.63	0.9	-	-	Mtr.50046.1.S1_at	1e-179	yes
Medtr2g019250.1	Medtr2g019250.1	germin-like protein subfamily 1 member 7-like	1.28	0.74	-	-	Mtr.50075.1.S1_s_at	1e-168	no
Medtr5g006070.1	Medtr5g006070.1	sugar transport protein 13-like	2.41	0.81	-	-	Mtr.50247.1.S1_at	0	yes
BT144099.1	Medtr5g006070.2	sugar porter (SP) family MFS transporter	2.84	0.95	-	-	Mtr.50247.1.S1_at	0	yes
Medtr4g114690.1	Medtr4g114690.1	tpr repeat protein	1.9	0.68	-	-	Mtr.5040.1.S1_s_at	1e-167	yes
BT052510.1	Medtr4g114690.1	TPR repeat protein	2.05	0.7	-	-	Mtr.5040.1.S1_s_at	1e-164	yes
Medtr7g086320.1	Medtr7g086320.1	hypothetical protein	5.84	1.77	true	-	Mtr.51154.1.S1_at	1e-108	yes
TC189517	Medtr2g481160.1	wound-responsive family protein	2.49	0.87	-	-	Mtr.51380.1.S1_at	7e-81	yes
Medtr2g099470.1	Medtr2g099465.1	endochitinase PR4-like	2.54	0.92	true	-	Mtr.51557.1.S1_at	0	yes
Medtr1g083420.1	Medtr1g083420.1	hypoxia-responsive family protein	1.43	0.45	-	-	Mtr.52076.1.S1_at	1e-145	yes
AW694931	Medtr8g068490.1	leguminosin proline-rich group669 secreted peptide	1.63	0.82	-	-	Mtr.5260.1.S1_at	0	no
Medtr4g101280.1	Medtr4g101280.1	pearli 1-like protein	1.32	0.44	-	Higher	Mtr.5687.1.S1_s_at	1e-161	yes
Medtr7g055630.1	Medtr7g055630.1	ankyrin repeat protein	2.71	0.93	true	-	Mtr.622.1.S1_s_at	1e-147	no
TC179539	Medtr8g085150.1	transcription regulators protein	1.74	0.8	-	-	Mtr.6256.1.S1_at	1e-111	no
BT136634.1	Medtr4g085890.1	methylcrotonyl-CoA carboxylase beta chain	-1.58	0.43	-	-	Mtr.6933.1.S1_at	0	yes
Medtr4g085890.1	Medtr4g085890.1	methylcrotonyl-CoA carboxylase beta chain	-1.55	0.41	-	-	Mtr.6933.1.S1_at	0	yes
contig_240964_1.1	Medtr2g089835.1	wound-responsive family protein	3.85	1.36	true	-	Mtr.7268.1.S1_at	1e-139	yes
Medtr7g105070.1	Medtr7g105070.1	1-aminocyclopropane-1-carboxylate oxidase homolog 4-like	1.52	0.44	-	-	Mtr.762.1.S1_at	0	yes
contig_7959_1.1	Medtr6g004020.1	pyruvate kinase	1.89	0.53	-	-	Mtr.8543.1.S1_at	1e-167	yes
Medtr3g082100.1	Medtr3g082100.1	proline rich protein	1.43	0.53	-	Higher	Mtr.8548.1.S1_at	1e-93	yes
Y15372.1	Medtr3g082100.1	proline rich protein	1.48	0.57	-	-	Mtr.8548.1.S1_at	0	yes
contig_56859_1.1	Medtr8g096320.1	bidirectional sugar transporter sweet10-like	-1.21	0.99	-	-	Mtr.8585.1.S1_at	1e-113	yes
Medtr7g011990.1	Medtr7g011990.1	caffeic acid o-methyltransferase	-1.36	0.48	-	-	Mtr.8606.1.S1_at	1e-119	no
Medtr4g120830.1	Medtr4g120830.1	21 kda	1.72	0.49	-	-	Mtr.8632.1.S1_s_at	0	no
TC200298	Medtr1g066380.2	peroxidase 21-like	1.77	1.02	-	-	Mtr.8653.1.S1_at	0	no
TC193131	Medtr1g026160.1	protein kinase like protein	2.05	0.99	-	-	Mtr.9066.1.S1_at	0	no
contig_176089	Medtr8g006450.1	obtusifoliol-14-demethylase	1.59	0.45	-	-	Mtr.9078.1.S1_at	0	yes
TC184959	Medtr3g058320.1	cysteine histidine-rich c1 domain protein	1.38	0.6	-	-	Mtr.9079.1.S1_at	0	no
Medtr5g098800.1	Medtr5g098800.1	coproporphyrinogen-iii chloroplastic-like	1.73	0.63	-	-	Mtr.9105.1.S1_at	1e-173	yes
FM886833.1	Medtr4g127840.1	BAK1-like	1.32	0.43	-	-	Mtr.9203.1.S1_s_at	0	yes
contig_54737_1.1	Medtr4g126270.1	receptor-like serine threonine-kinase ale2	1.5	0.55	-	-	Mtr.9412.1.S1_at	0	no
BT137296.1	Medtr5g072810.1	UDP-glucosyltransferase family protein	-1.85	0.44	-	-	Mtr.9421.1.S1_at	0	no
TC192137	NA	NA	1.47	0.48	-	Lower	Mtr.9437.1.S1_at	0	no
BE323045	Medtr2g016650.1	hypothetical protein	2.37	0.81	-	-	Mtr.9500.1.S1_at	0	yes
TC195291	Medtr2g481150.1	wound-responsive family protein	3.94	1.24	-	-	Mtr.9500.1.S1_at	1e-154	yes
